# Supplementary material for: Genetic alterations of TP53 and OTX2 indicate increased risk of relapse in WNT medulloblastomas
Source: Acta Neuropathol. 2022 Oct 1;144(6):1143–56. doi: 10.1007/s00401-022-02505-5 (PMC9637613; doi:10.1007/s00401-022-02505-5)
Supplement: Supplementary file 1 — Supplementary file1 (XLSX 134 KB) [file 401_2022_2505_MOESM1_ESM.xlsx]

## Sheet: Online Resource Tables
	Genetic alterations of TP53 and OTX2 indicate increased risk of relapse in WNT medulloblastomas
	Online Resource Tables
	Acta Neuropathologica
	Tobias Goschzik, Martin Mynarek, Evelyn Doerner, Alina Schenk, Isabel Spier, Monika Warmuth-Metz,
	Brigitte Bison, Denise Obrecht, Nina Struve, Rolf-Dieter Kortmann, Matthias Schmid, Stefan Aretz, Stefan Rutkowski & Torsten Pietsch
	Corresponding author
	Torsten Pietsch, MD
	Institute of Neuropathology, University of Bonn Medical Center, Venusberg-Campus 1, D-53127 Bonn, Germany
	Phone: +492282876602, Fax +4922828714331
	Email: t.pietsch@uni-bonn.de
	Tables
	1. Sanger sequencing primer
	2. Gene lists of NGS panels
	3. Detailed Cohort Overview
	4. Clinical and molecular features of the WNT medulloblastoma cohort (Fig. 1 sorted according to age)
	5. Consort diagram
	6. Detailed NGS results
	7. GISTIC regions and genes
	8. Overview of the 17 WNT-MB cases with events
	9. Overview of the subsampling approach for the univariable Kaplan-Meier analyses including correction for multiple testing

## Sheet: Table 1
Online Resource Table 1
Gene	Exon	Direction	Primer Sequence	Remark
CTNNB1	3 (part.)	Forward	5'- GATTTGATGGAGTTGGACATGG -3'	Covering hotspot region D32 - S45
CTNNB1	3 (part.)	Reverse	5'- TGTTCTTGAGTGAAGGACTGAG -3'
APC	5	Forward	5'- CTCATGCACCATGACTGAC -3'	Covering R213
APC	5	Reverse	5'- TCCTAATAGCTCTTCGCTGT -3'
APC	8	Forward	5'- CAGACACTTCATTTGGAGTACC -3'	Covering E283
APC	8	Reverse	5'- AGTCATGGCATTAGTGACCAG -3'
APC	9 (part.)	Forward	5'- CATGGCAATGACAAAGACT -3'	Covering R414
APC	9 (part.)	Reverse	5'- GCACTACGATGTACACTATAGAG -3'
APC	13	Forward	5'- TCTATTCTTACTGCTAGCAT -3'	Covering R564
APC	13	Reverse	5'- ATTAGGAAATCTCATGGCTA -3'
APC	15 (part.)	Forward	5'- TTATGGTCAATACCCAGCCG -3'	Covering hotspot region Q1062
APC	15 (part.)	Reverse	5'- ATGGAGAAACACATTCCTGC -3'
APC	15 (part.)	Forward	5'- GCAGGAATGTGTTTCTCCAT -3'	Covering L1129
APC	15 (part.)	Reverse	5'- GATGAAGGAATATCTGTGGC -3'
APC	15 (part.)	Forward	5'- GCCACAGATATTCCTTCATC -3'	Covering S1223
APC	15 (part.)	Reverse	5'- TGTGTCGTCTGATTACATCC -3'
APC	15 (part.)	Forward	5'- ACACAGGAAGCAGATTCTGC -3'	Covering E1309
APC	15 (part.)	Reverse	5'- TGTGCCTGGCTGATTCTGAAG -3'
TP53	4	Forward	5'- TGACTGCTCTTTTCACCCATC -3'
TP53	4	Reverse	5'- TCATGGAAGCCAGCCCCTC -3'
TP53	5	Forward	5'- TCAACTCTGTCTCCTTCCTC -3'
TP53	5	Reverse	5'- AACCAGCCCTGTCGTCTCTC -3'
TP53	6	Forward	5'- AGGCCTCTGATTCCTCACTG -3'
TP53	6	Reverse	5'- AGAGACCCCAGTTGCAAACC -3'
TP53	7	Forward	5‘- CTTGCCACAGGTCTCCCCAA -3’
TP53	7	Reverse	5'- CAGAGGCAAGCAGAGGCTGG -3'
TP53	8	Forward	5'- AATGGGACAGGTAGGACCTG -3'
TP53	8	Reverse	5'- ACCGCTTCTTGTCCTGCTTG -3'
TP53	8	Forward	5'- AATGGGACAGGTAGGACCTG -3'	Covers both exons 8 and 9 (not working with highly degraded DNA)
TP53	9	Reverse	5'- CCACTTGATAAGAGGTCCCAAG -3'
TP53	10	Forward	5'- CTCCCCCTCCTCTGTTGCTG -3'
TP53	10	Reverse	5'- TAGGAAGGCAGGGGAGTAGG -3'
AKT1	3	Forward	5’-AGTTCCTGCCTGGCTGCCT-3’	Covering hotspot region E17
AKT1	3	Reverse	5’-CCAAATCTGAATCCCGAGAGG-3’
AKT2	3	Forward	5’-GGACATCACTCAACCTTGTCC-3’	Covering hotspot region E17
AKT2	3	Reverse	5’-TGTGAGCACCAGAACACTGAC-3’
AKT3	2 (part.)	Forward	5’-AGGCCAGTGTTGTAGGACA-3’	Covering hotspot region E17
AKT3	2 (part.)	Reverse	5’-AGGTAAATCCACATCTTGAGG-3’

## Sheet: Table 2
Online Resource Table 2
Gene-Panel I			Gene-Panel II
ACD	EXT1	POLE	ACVR2A	KMT2C
ACVRL1	EXT2	POLE2	AKT1	KMT2D
AIP	FAM175A (ABRA1, CCDC98)	POLE3	AKT2	LDB1
AKT1	FAN1	POLE4	AKT3	LRP1B
AKT3	FBXW7	POT1	APC	MED13
ALK	FH	PRKAR1A	ARID1A	MLH1
APC	FLCN (BHD)	PRSS1	ARID1B	MSH2
ATM	GALNT12	PTCH1	ARID2	MSH6
AXIN1	GATA2	PTEN	Axin1	MYC
AXIN2	GPC3	PTPRJ	Axin2	MYCN
BABAM1	GREM1	RAD50	BCOR	NCOR2
BAP1	HNF1A (TCF1)	RAD51	BRAF	NEB
BARD1	HNF1B	RAD51B	BRCA2	PALB2
BLM	HOXB13	RAD51C	BRPF1	PDE4A
BMPR1A	HRAS	RAD51D	CDH1	PIK3C2G
BRAF	KIF1B	RB1	CDK6	PIK3CA
BRCA1	KIT	RECQL4	CHD7	PIK3CB
BRCA2	KRAS	RET	CREBBP	PIK3R1
BRCC3	LZTR1	RHBDF2	CSNK2B	PIK3R2
BRIP1	MAX	RINT1	CTDNEP1	PMS2
BUB1	MC1R	RNF43	CTNNB1	PPM1D
BUB1B	MEN1	RPS20	DDX3X	PRKACA
BUB3	MET	RSPO1	DGCR8	PRKAR1A
CDC73 (HRPT2)	MITF	RUNX1	DICER1	PTCH1
CDH1	MLH1	SBDS	DROSHA	PTEN
CDK4	MLH3	SDHA	DYNC1H1	RB1
CDKN1A	MSH2	SDHAF2 (SDH5)	ELP1 / IKBKAP	SMARCA4
CDKN1B	MSH3	SDHB	EZH2	SMARCB1
CDKN1C	MSH6	SDHC	FBXW7	SMARCC2
CDKN2A	MTOR	SDHD	GABRG1	SMARCD2
CDKN2B	MUTYH	SEC23B	GFI1	SMO
CDKN2C	NBN (NBS1)	SEMA4A	GFI1B	SNCAIP
CEBPA	NF1	SMAD4 (MADH4)	GLI1	SUFU
CEP57	NF2	SMARCA4	GLI2	TBR1
CHEK1	NSD1	SMARCB1	GPR161	TCF7L2
CHEK2	NTHL1	SMARCE1	GPS2	TERT
CTNNA1	PALB2	STK11 (LKB1)	GSE1	TP53
CYLD	PALLD	SUFU	HDAC2	TRRAP
DDB2	PARK2	TERF2IP	IDH1	WNT2
DICER1	PDGFRA	TERT	KBTBD4	WNT2B
DIS3L2	PHOX2B	TMEM127	KDM3B	WNT6
EGFR	PIK3CA	TP53	KDM6A	XPO1
ENG	PMS1	TSC1	KDM6B	ZIC1
EPCAM	PMS2	TSC2		ZMYM3
ESR2	POLD1	TSHR
EXO1	POLD2	UIMC1 (RAP80)
	POLD3	VHL
	POLD4	WRN
		WT1

## Sheet: Table 3
Online Resource Table 3
		Whole cohort n = 191	Clinical cohort with PFS/OS n = 120	Comparison
Sex		n = 125 (65.5%)	n = 88 (73.3%)	1.42 : 1
3-15 y.	Male	51 (40.8%)	37 (42.1%)	p* = .662
	Female	74 (59.2%)	51 (57.9%)
	Male:female ratio	1 : 1.45	1 : 1.38
Sex		n = 36 (18.9%)	n = 25 (20.8%)	1.44 : 1
16-20 y.	Male	15 (41.67%)	9 (36%)	p* = .299
	Female	21 (58.33%)	16 (64%)
	Male:female ratio	1 : 1.40	1 : 1.78
Sex		n = 30 (15.7%)	n = 7 (5.8%)	4.29 : 1
≥21 y.	Male	13 (43.3%)	1 (14.3%)	p* = .077
	Female	17 (56.7%)	6 (85.7%)
	Male:female ratio	1 : 1.31	1 : 6
Monosomy 6		n = 131	n = 86	1.52 : 1
	Yes	103x (78.6%)	68x (79.1%)	p* = .864
	No	28x (21.4%)	18x (20.9%)
ß-Catenin nuclear accumulation		n = 189	n = 118	1.60 : 1
	Yes (≥5%)	173x (91.1%)	109x (92.4%)	p* = .593
	No (<5%)	16x (8.9%)	9x (7.6%)
p53 accumulation		n = 186	n = 118	1.55 : 1
	Yes (≥5%)	38x (20.4%)	27x (22.9%)	p* = .275
	No (<5%)	148x (79.6%)	91x (77.1%)
TP53 status (chr. 17p13.1)		n = 130	n = 85	1.53 : 1
	Loss	24x (18.5%)	16x (18.8%)	p* = .884
	No loss	106x (81.5%)	69x (81.2%)
Clinical risk assessment
	LR	-	88 (73%)	-
	HR (M0R+)	-	8 (6.7%)
	HR (M+)	-	16 (13%)
	HR (LC/A as only risk factor)	-	8 (6.7%)

## Sheet: Table 4
Online Resource Table 4
ID	1	2	3	4	146	5	6	7	8	9	10	11	147	156	157	12	13	14	15	16	17	18	19	20	21	158	159	160	161	22	23	24	25	26	27	28	29	30	31	32	33	148	162	163	164	165	190	34	35
Gender
Age	3	5	5	5	5	6	6	6	6	6	6	6	6	6	6	7	7	7	7	7	7	7	7	7	7	7	7	7	7	8	8	8	8	8	8	8	8	8	8	8	8	8	8	8	8	8	8	9	9
Histology
β-Catenin IHC
Chr. 6 loss
CTNNB1 mut.
APC mut.
APC loss (5q22)
p53 IHC
TP53 mut.
TP53 loss (17p13)
450k/850k
Clinical Staging
Relapse status
Overall survival
OTX2 gain (14q22)
i17q																																								S
Chr. 8 gain
Chr. 10 loss
Chr. 13 loss
Chr. X loss
[truncated: 145 more columns]

## Sheet: Table 5
Online Resource Table 5

## Sheet: Table 6
Online Resource Table 6
ID1		Filter: AVF 10%, RD20
Gene	Variant	Chr	Coordinate	Type	Exonic	Filters	Quality	Alt Variant Freq	Read Depth	Alt Read Depth	Allelic Depths	Consequence	cDNA Position	CDS Position	Protein Position	Amino Acids	Codons	Sift	PolyPhen	HGVSc	HGVSp	dbSNP ID	ENSP	Transcript	Allele Freq	Allele Freq Global Minor	Global Minor Allele	Allele Freq Amr	Allele Freq Eas	Allele Freq Sas	Allele Freq Af	Allele Freq Eur	EVS Freq All	EVS Coverage	EVS Samples	ExAC Freq All	ExAC Freq Afr	ExAC Freq Amr	ExAC Freq Eas	ExAC Freq Sas	ExAC Freq Fin	ExAC Freq Nfe	COSMIC ID	ClinVar Accession	ClinVar Allele Type	ClinVar Significance	ClinVar Disease Name
CTNNB1	G>G/T	3	41266104	snv	yes	PASS	10000	47,56	574	273	301273	missense_variant	369	101	34	G/V	gGa/gTa	deleterious (0)	probably damaging (0.998)	NM_001904.3:c.101G>T	NP_001895.1:p.Gly34Val	rs28931589	NP_001895.1	NM_001904.3	0,00	0,00		0,00	0,00	0,00	0,00	0,00	0,00	0,0	0	0,00	0,00	0,00	0,00	0,00	0,00	0,00	COSM5670	RCV000019149.4	somatic	pathogenic:uncertain significance	Pilomatrixoma:Hepatoblastoma:Malignant_tumor_of_prostate
DDX3X	A>A/T	X	41204510	snv	yes	PASS	10000	98,91	366	362	4362	missense_variant	1958	1103	368	D/V	gAt/gTt	deleterious (0.02)	benign (0.136)	NM_001356.3:c.1103A>T	NP_001347.3:p.Asp368Val		NP_001347.3	NM_001356.3	0,00	0,00		0,00	0,00	0,00	0,00	0,00	0,00	0,0	0	0,00	0,00	0,00	0,00	0,00	0,00	0,00	COSM1236293
ID7		Filter: AVF 10%, RD20
Gene	Variant	Chr	Coordinate	Type	Exonic	Filters	Quality	Alt Variant Freq	Read Depth	Alt Read Depth	Allelic Depths	Consequence	cDNA Position	CDS Position	Protein Position	Amino Acids	Codons	Sift	PolyPhen	HGVSc	HGVSp	dbSNP ID	ENSP	Transcript	Allele Freq	Allele Freq Global Minor	Global Minor Allele	Allele Freq Amr	Allele Freq Eas	Allele Freq Sas	Allele Freq Af	Allele Freq Eur	EVS Freq All	EVS Coverage	EVS Samples	ExAC Freq All	ExAC Freq Afr	ExAC Freq Amr	ExAC Freq Eas	ExAC Freq Sas	ExAC Freq Fin	ExAC Freq Nfe	COSMIC ID	ClinVar Accession	ClinVar Allele Type	ClinVar Significance	ClinVar Disease Name
CTNNB1	G>G/A	3	41266103	snv	yes	PASS	10000	43,89	360	158	202158	missense_variant	368	100	34	G/R	Gga/Aga	deleterious (0)	probably damaging (0.997)	NM_001904.3:c.100G>A	NP_001895.1:p.Gly34Arg	rs121913399	NP_001895.1	NM_001904.3	0,00	0,00		0,00	0,00	0,00	0,00	0,00	0,00	0,0	0	0,00	0,00	0,00	0,00	0,00	0,00	0,00	COSM3660550
DDX3X	G>G/A	X	41203653	snv	yes	PASS	10000	48,21	168	81	87,81	splice_donor_variant			0					NM_001356.3:c.1025+1G>A			NP_001347.3	NM_001356.3	0,00	0,00		0,00	0,00	0,00	0,00	0,00	0,00	0,0	0	0,00	0,00	0,00	0,00	0,00	0,00	0,00
ID8		Filter: AVF 10%, RD20
Gene	Variant	Chr	Coordinate	Type	Exonic	Filters	Quality	Alt Variant Freq	Read Depth	Alt Read Depth	Allelic Depths	Consequence	cDNA Position	CDS Position	Protein Position	Amino Acids	Codons	Sift	PolyPhen	HGVSc	HGVSp	dbSNP ID	ENSP	Transcript	Allele Freq	Allele Freq Global Minor	Global Minor Allele	Allele Freq Amr	Allele Freq Eas	Allele Freq Sas	Allele Freq Af	Allele Freq Eur	EVS Freq All	EVS Coverage	EVS Samples	ExAC Freq All	ExAC Freq Afr	ExAC Freq Amr	ExAC Freq Eas	ExAC Freq Sas	ExAC Freq Fin	ExAC Freq Nfe	COSMIC ID	ClinVar Accession	ClinVar Allele Type	ClinVar Significance	ClinVar Disease Name
AKT3	C>C/T	1	243859016	snv	yes	PASS	10000	37,97	158	60	98,60	missense_variant	161	49	17	E/K	Gaa/Aaa	deleterious (0)	probably damaging (0.999)	NM_005465.4:c.49G>A	NP_005456.1:p.Glu17Lys	rs397514606	NP_005456.1	NM_005465.4	0,00	0,00		0,00	0,00	0,00	0,00	0,00	0,00	0,0	0	0,00	0,00	0,00	0,00	0,00	0,00	0,00	COSM1134859	RCV000033037.4	somatic	pathogenic	Megalencephaly-polymicrogyria-polydactyly-hydrocephalus_syndrome_2
CTNNB1	C>C/G	3	41266101	snv	yes	PASS	10000	47,44	312	148	164148	missense_variant	366	98	33	S/C	tCt/tGt	deleterious (0)	probably damaging (0.987)	NM_001904.3:c.98C>G	NP_001895.1:p.Ser33Cys	rs121913400	NP_001895.1	NM_001904.3	0,00	0,00		0,00	0,00	0,00	0,00	0,00	0,00	0,0	0	0,00	0,00	0,00	0,00	0,00	0,00	0,00	COSM5669	RCV000019138.4	somatic	pathogenic	Carcinoma_of_colon:Pilomatrixoma:Medulloblastoma
DDX3X	G>G/GCGCT	X	41198293	insertion	yes	PASS	10000	40,48	42	17	25,17	frameshift_variant	963-964	108-109	0	-/RX	-/CGCT			NM_001356.3:c.109_112dupCGCT	NP_001347.3:p.Tyr38SerfsTer14		NP_001347.3	NM_001356.3	0,00	0,00		0,00	0,00	0,00	0,00	0,00	0,00	0,0	0	0,00	0,00	0,00	0,00	0,00	0,00	0,00	COSM2964955
GFI1	G>G/C	1	92946625	snv	yes	PASS	10000	47,47	297	141	156141	missense_variant	569	319	107	P/A	Cca/Gca	deleterious - low confidence (0.01)	possibly damaging (0.811)	NM_005263.3:c.319C>G	NP_005254.2:p.Pro107Ala	rs149914857	NP_005254.2	NM_005263.3	0,12	98,17	C	0,58	0,00	0,10	0,00	0,10	97,41	2800,0	6503	0,26	0,07	0,38	0,00	0,09	0,09	0,36
ID39		Filter: AVF 10%, RD20
Gene	Variant	Chr	Coordinate	Type	Exonic	Filters	Quality	Alt Variant Freq	Read Depth	Alt Read Depth	Allelic Depths	Consequence	cDNA Position	CDS Position	Protein Position	Amino Acids	Codons	Sift	PolyPhen	HGVSc	HGVSp	dbSNP ID	ENSP	Transcript	Allele Freq	Allele Freq Global Minor	Global Minor Allele	Allele Freq Amr	Allele Freq Eas	Allele Freq Sas	Allele Freq Af	Allele Freq Eur	EVS Freq All	EVS Coverage	EVS Samples	ExAC Freq All	ExAC Freq Afr	ExAC Freq Amr	ExAC Freq Eas	ExAC Freq Sas	ExAC Freq Fin	ExAC Freq Nfe	COSMIC ID	ClinVar Accession	ClinVar Allele Type	ClinVar Significance	ClinVar Disease Name
CTNNB1	G>G/A	3	41266104	snv	yes	PASS	10000	50	762	381	381381	missense_variant	369	101	34	G/E	gGa/gAa	deleterious (0.03)	probably damaging (0.993)	NM_001904.3:c.101G>A	NP_001895.1:p.Gly34Glu	rs28931589	NP_001895.1	NM_001904.3	0,00	0,00		0,00	0,00	0,00	0,00	0,00	0,00	0,0	0	0,00	0,01	0,00	0,00	0,00	0,00	0,00	COSM5670	RCV000019149.4	somatic	pathogenic:uncertain significance	Pilomatrixoma:Hepatoblastoma:Malignant_tumor_of_prostate
DDX3X	G>G/A	X	41206180	snv	yes	PASS	10000	97,55	286	279	7279	missense_variant	2539	1684	562	E/K	Gaa/Aaa	deleterious (0)	probably damaging (0.979)	NM_001356.3:c.1684G>A	NP_001347.3:p.Glu562Lys		NP_001347.3	NM_001356.3	0,00	0,00		0,00	0,00	0,00	0,00	0,00	0,00	0,0	0	0,00	0,00	0,00	0,00	0,00	0,00	0,00
NCOR2	C>C/T	12	124832388	snv	yes	PASS	10000	51,08	646	330	315330	missense_variant	4376	4055	1352	R/H	cGc/cAc		probably damaging (0.999)	NM_006312.5:c.4055G>A	NP_006303.4:p.Arg1352His	rs36081651	NP_006303.4	NM_006312.5	0,24	96,34	T	0,72	0,00	0,10	0,07	0,50	91,65	9200,0	6430	0,90	0,08	1,33	0,00	0,45	0,92	1,50
ID40		Filter: AVF 10%, RD20
Gene	Variant	Chr	Coordinate	Type	Exonic	Filters	Quality	Alt Variant Freq	Read Depth	Alt Read Depth	Allelic Depths	Consequence	cDNA Position	CDS Position	Protein Position	Amino Acids	Codons	Sift	PolyPhen	HGVSc	HGVSp	dbSNP ID	ENSP	Transcript	Allele Freq	Allele Freq Global Minor	Global Minor Allele	Allele Freq Amr	Allele Freq Eas	Allele Freq Sas	Allele Freq Af	Allele Freq Eur	EVS Freq All	EVS Coverage	EVS Samples	ExAC Freq All	ExAC Freq Afr	ExAC Freq Amr	ExAC Freq Eas	ExAC Freq Sas	ExAC Freq Fin	ExAC Freq Nfe	COSMIC ID	ClinVar Accession	ClinVar Allele Type	ClinVar Significance	ClinVar Disease Name
CTNNB1	G>G/A	3	41266103	snv	yes	PASS	10000	40,13	451	181	270181	missense_variant	368	100	34	G/R	Gga/Aga	deleterious (0)	probably damaging (0.997)	NM_001904.3:c.100G>A	NP_001895.1:p.Gly34Arg	rs121913399	NP_001895.1	NM_001904.3	0,00	0,00		0,00	0,00	0,00	0,00	0,00	0,00	0,0	0	0,00	0,00	0,00	0,00	0,00	0,00	0,00	COSM3660550
DDX3X	G>G/C	X	41203531	snv	yes	PASS	10000	42,02	326	137	189137	missense_variant	1759	904	302	G/R	Ggt/Cgt	deleterious (0)	probably damaging (0.998)	NM_001356.3:c.904G>C	NP_001347.3:p.Gly302Arg		NP_001347.3	NM_001356.3	0,00	0,00		0,00	0,00	0,00	0,00	0,00	0,00	0,0	0	0,00	0,00	0,00	0,00	0,00	0,00	0,00		RCV000211100.1	unknown	likely pathogenic	Mental_retardation,_X-linked_102
KMT2D	GTA>GTA/G	12	49440445	deletion	yes	PASS	10000	36,36	275	100	175100	frameshift_variant	4363-4364	4363-4364	1455	Y/X	TAc/c			NM_003482.3:c.4363_4364delTA	NP_003473.3:p.Tyr1455LeufsTer35		NP_003473.3	NM_003482.3	0,00	0,00		0,00	0,00	0,00	0,00	0,00	0,00	0,0	0	0,00	0,00	0,00	0,00	0,00	0,00	0,00
PIK3C2G	C>C/A	12	18435554	snv	yes	PASS	10000	48,6	428	208	220208	stop_gained	655	539	180	S/*	tCa/tAa			NM_004570.4:c.539C>A	NP_004561.3:p.Ser180Ter	rs202060045	NP_004561.3	NM_004570.4	0,04	93,90	A	0,29	0,00	0,00	0,00	0,00	0,00	0,0	0	0,04	0,00	0,35	0,00	0,00	0,00	0,01
ID69		Filter: AVF 10%, RD20
Gene	Variant	Chr	Coordinate	Type	Exonic	Filters	Quality	Alt Variant Freq	Read Depth	Alt Read Depth	Allelic Depths	Consequence	cDNA Position	CDS Position	Protein Position	Amino Acids	Codons	Sift	PolyPhen	HGVSc	HGVSp	dbSNP ID	ENSP	Transcript	Allele Freq	Allele Freq Global Minor	Global Minor Allele	Allele Freq Amr	Allele Freq Eas	Allele Freq Sas	Allele Freq Af	Allele Freq Eur	EVS Freq All	EVS Coverage	EVS Samples	ExAC Freq All	ExAC Freq Afr	ExAC Freq Amr	ExAC Freq Eas	ExAC Freq Sas	ExAC Freq Fin	ExAC Freq Nfe	COSMIC ID	ClinVar Accession	ClinVar Allele Type	ClinVar Significance	ClinVar Disease Name
CTNNB1	C>C/T	3	41266101	snv	yes	PASS	10000	46,78	451	211	240211	missense_variant	366	98	33	S/F	tCt/tTt	deleterious (0)	probably damaging (0.949)	NM_001904.3:c.98C>T	NP_001895.1:p.Ser33Phe	rs121913400	NP_001895.1	NM_001904.3	0,00	0,00		0,00	0,00	0,00	0,00	0,00	0,00	0,0	0	0,00	0,00	0,00	0,00	0,00	0,00	0,00	COSM5669	RCV000019138.4	somatic	pathogenic	Carcinoma_of_colon:Pilomatrixoma:Medulloblastoma
DDX3X	TC>TC/T	X	41201757	deletion	yes	PASS	10000	88,64	176	156	20156	frameshift_variant	1150	295	99	R/X	Cgt/gt			NM_001356.3:c.295delC	NP_001347.3:p.Arg99ValfsTer122		NP_001347.3	NM_001356.3	0,00	0,00		0,00	0,00	0,00	0,00	0,00	0,00	0,0	0	0,00	0,00	0,00	0,00	0,00	0,00	0,00	COSM4109500
PIK3CA	G>G/A	3	178916891	snv	yes	PASS	10000	35,39	356	126	230126	missense_variant	435	278	93	R/Q	cGg/cAg	deleterious (0.01)	probably damaging (0.978)	NM_006218.2:c.278G>A	NP_006209.2:p.Arg93Gln		NP_006209.2	NM_006218.2	0,00	0,00		0,00	0,00	0,00	0,00	0,00	0,00	0,0	0	0,00	0,00	0,00	0,00	0,00	0,00	0,00	COSM1041456
PIK3CA	G>G/A	3	178936091	snv	yes	PASS	10000	43,29	365	158	207158	missense_variant	1790	1633	545	E/K	Gag/Aag	deleterious (0.02)	probably damaging (0.959)	NM_006218.2:c.1633G>A	NP_006209.2:p.Glu545Lys	rs104886003	NP_006209.2	NM_006218.2	0,00	0,00		0,00	0,00	0,00	0,00	0,00	0,00	0,0	0	0,00	0,00	0,00	0,00	0,00	0,00	0,00	COSM125370	RCV000014631.4	somatic	pathogenic	Breast_adenocarcinoma:Ovarian_epithelial_cancer:Carcinoma_of_colon:Neoplasm_of_stomach:Keratosis,_seborrheic:Non-small_cell_lung_cancer:Megalencephaly_cutis_marmorata_telangiectatica_congenita:Sarcoma
ID90		Filter: AVF 10%, RD20
Gene	Variant	Chr	Coordinate	Type	Exonic	Filters	Quality	Alt Variant Freq	Read Depth	Alt Read Depth	Allelic Depths	Consequence	cDNA Position	CDS Position	Protein Position	Amino Acids	Codons	Sift	PolyPhen	HGVSc	HGVSp	dbSNP ID	ENSP	Transcript	Allele Freq	Allele Freq Global Minor	Global Minor Allele	Allele Freq Amr	Allele Freq Eas	Allele Freq Sas	Allele Freq Af	Allele Freq Eur	EVS Freq All	EVS Coverage	EVS Samples	ExAC Freq All	ExAC Freq Afr	ExAC Freq Amr	ExAC Freq Eas	ExAC Freq Sas	ExAC Freq Fin	ExAC Freq Nfe	COSMIC ID	ClinVar Accession	ClinVar Allele Type	ClinVar Significance	ClinVar Disease Name
CTNNB1	T>T/G	3	41266100	snv	yes	PASS	10000	54,04	272	147	125147	missense_variant	365	97	33	S/A	Tct/Gct	deleterious (0)	possibly damaging (0.847)	NM_001904.3:c.97T>G	NP_001895.1:p.Ser33Ala		NP_001895.1	NM_001904.3	0,00	0,00		0,00	0,00	0,00	0,00	0,00	0,00	0,0	0	0,00	0,00	0,00	0,00	0,00	0,00	0,00	COSM27311 (pathogenic 0.97)
KMT2D	G>G/A	12	49427258	snv	yes	PASS	10000	41,51	318	132	186132	stop_gained	11230	11230	3744	Q/*	Cag/Tag			NM_003482.3:c.11230C>T	NP_003473.3:p.Gln3744Ter		NP_003473.3	NM_003482.3	0,00	0,00		0,00	0,00	0,00	0,00	0,00	0,00	0,0	0	0,00	0,00	0,00	0,00	0,00	0,00	0,00
ID109		Filter: AVF 10%, RD20
Gene	Variant	Chr	Coordinate	Type	Exonic	Filters	Quality	Alt Variant Freq	Read Depth	Alt Read Depth	Allelic Depths	Consequence	cDNA Position	CDS Position	Protein Position	Amino Acids	Codons	Sift	PolyPhen	HGVSc	HGVSp	dbSNP ID	ENSP	Transcript	Allele Freq	Allele Freq Global Minor	Global Minor Allele	Allele Freq Amr	Allele Freq Eas	Allele Freq Sas	Allele Freq Af	Allele Freq Eur	EVS Freq All	EVS Coverage	EVS Samples	ExAC Freq All	ExAC Freq Afr	ExAC Freq Amr	ExAC Freq Eas	ExAC Freq Sas	ExAC Freq Fin	ExAC Freq Nfe	COSMIC ID	ClinVar Accession	ClinVar Allele Type	ClinVar Significance	ClinVar Disease Name
ARID1A	G>G/T	1	27106549	snv	yes	PASS	10000	41,83	361	151	210151	stop_gained	6533	6160	2054	E/*	Gag/Tag			NM_006015.4:c.6160G>T	NP_006006.3:p.Glu2054Ter		NP_006006.3	NM_006015.4	0,00	0,00		0,00	0,00	0,00	0,00	0,00	0,00	0,0	0	0,00	0,00	0,00	0,00	0,00	0,00	0,00	COSM1172130
CTNNB1	C>C/T	3	41266101	snv	yes	PASS	10000	49,75	406	202	204202	missense_variant	366	98	33	S/F	tCt/tTt	deleterious (0)	probably damaging (0.949)	NM_001904.3:c.98C>T	NP_001895.1:p.Ser33Phe	rs121913400	NP_001895.1	NM_001904.3	0,00	0,00		0,00	0,00	0,00	0,00	0,00	0,00	0,0	0	0,00	0,00	0,00	0,00	0,00	0,00	0,00	COSM5669	RCV000019138.4	somatic	pathogenic	Carcinoma_of_colon:Pilomatrixoma:Medulloblastoma
DDX3X	G>G/A	X	41203604	snv	yes	PASS	10000	89,66	203	182	21182	missense_variant	1832	977	326	R/H	cGt/cAt	deleterious (0)	probably damaging (0.998)	NM_001356.3:c.977G>A	NP_001347.3:p.Arg326His	rs797045025	NP_001347.3	NM_001356.3	0,00	0,00		0,00	0,00	0,00	0,00	0,00	0,00	0,0	0	0,00	0,00	0,00	0,00	0,00	0,00	0,00		RCV000190552.2	germline	pathogenic	Mental_retardation,_X-linked_102
SMO	G>G/A	7	128843396	snv	yes	PASS	10000	45,69	267	122	145122	missense_variant	783	503	168	R/H	cGc/cAc	deleterious (0)	probably damaging (0.909)	NM_005631.4:c.503G>A	NP_005622.1:p.Arg168His	rs61746143	NP_005622.1	NM_005631.4	0,96	85,35	A	0,58	0,10	4,29	0,00	0,10	96,83	2900,0	6503	0,94	0,04	0,13	0,00	5,32	0,02	0,32	COSM5219904	RCV000122080.1	germline
ID110		Filter: AVF 10%, RD20
Gene	Variant	Chr	Coordinate	Type	Exonic	Filters	Quality	Alt Variant Freq	Read Depth	Alt Read Depth	Allelic Depths	Consequence	cDNA Position	CDS Position	Protein Position	Amino Acids	Codons	Sift	PolyPhen	HGVSc	HGVSp	dbSNP ID	ENSP	Transcript	Allele Freq	Allele Freq Global Minor	Global Minor Allele	Allele Freq Amr	Allele Freq Eas	Allele Freq Sas	Allele Freq Af	Allele Freq Eur	EVS Freq All	EVS Coverage	EVS Samples	ExAC Freq All	ExAC Freq Afr	ExAC Freq Amr	ExAC Freq Eas	ExAC Freq Sas	ExAC Freq Fin	ExAC Freq Nfe	COSMIC ID	ClinVar Accession	ClinVar Allele Type	ClinVar Significance	ClinVar Disease Name
CTNNB1	A>A/C	3	41266098	snv	yes	PASS	10000	94,29	350	330	20330	missense_variant	363	95	32	D/A	gAc/gCc	deleterious (0)	probably damaging (0.959)	NM_001904.3:c.95A>C	NP_001895.1:p.Asp32Ala	rs121913396	NP_001895.1	NM_001904.3	0,00	0,00		0,00	0,00	0,00	0,00	0,00	0,00	0,0	0	0,00	0,00	0,00	0,00	0,00	0,00	0,00	COSM5681	RCV000019140.4	somatic	pathogenic:likely pathogenic	Pilomatrixoma
SMARCA4	G>G/C	19	11143975	snv	yes	PASS	10000	58,71	264	155	109155	missense_variant	3630	3556	1186	A/P	Gcg/Ccg		probably damaging (0.992)	NM_001128849.1:c.3556G>C	NP_001122321.1:p.Ala1186Pro		NP_001122321.1	NM_001128849.1	0,00	0,00		0,00	0,00	0,00	0,00	0,00	0,00	0,0	0	0,00	0,00	0,00	0,00	0,00	0,00	0,00
WNT2	C>C/T	7	116955207	snv	yes	PASS	10000	44,86	243	109	134109	missense_variant	806	506	169	R/H	cGc/cAc	deleterious (0)	possibly damaging (0.771)	NM_003391.2:c.506G>A	NP_003382.1:p.Arg169His	rs200665306	NP_003382.1	NM_003391.2	0,00	0,00		0,00	0,00	0,00	0,00	0,00	0,00	0,0	0	0,02	0,00	0,00	0,02	0,00	0,00	0,02
ID111		Filter: AVF 10%, RD20
Gene	Variant	Chr	Coordinate	Type	Exo-nic	Filters	Quality	Alt Variant Freq	Read Depth	Alt Read Depth	Allelic Depths	Consequence	cDNA Position	CDS Position	Protein Position	Amino Acids	Codons	Sift	PolyPhen	HGVSc	HGVSp	dbSNP ID	ENSP	Transcript	Allele Freq	Allele Freq Global Minor	Global Minor Allele	Allele Freq Amr	Allele Freq Eas	Allele Freq Sas	Allele Freq Af	Allele Freq Eur	EVS Freq All	EVS Coverage	EVS Samples	ExAC Freq All	ExAC Freq Afr	ExAC Freq Amr	ExAC Freq Eas	ExAC Freq Sas	ExAC Freq Fin	ExAC Freq Nfe	COSMIC ID	ClinVar Accession	ClinVar Allele Type	ClinVar Significance	ClinVar Disease Name
CTNNB1	G>G/A	3	41266104	snv	yes	PASS	10000	28,35	790	224	566224	missense_variant	369	101	34	G/E	gGa/gAa	deleterious (0.03)	probably damaging (0.993)	NM_001904.3:c.101G>A	NP_001895.1:p.Gly34Glu	rs28931589	NP_001895.1	NM_001904.3	0,00	0,00		0,00	0,00	0,00	0,00	0,00	0,00	0,0	0	0,00	0,01	0,00	0,00	0,00	0,00	0,00	COSM5670	RCV000019149.4	somatic	pathogenic:uncertain significance	Pilomatrixoma:Hepatoblastoma:Malignant_tumor_of_prostate
KMT2D	C>C/T	12	49441821	snv	yes	PASS	10000	42,25	471	199	272199	missense_variant	4163	4163	1388	R/Q	cGg/cAg		probably damaging (0.997)	NM_003482.3:c.4163G>A	NP_003473.3:p.Arg1388Gln	rs202217665	NP_003473.3	NM_003482.3	0,00	96,95	A	0,00	0,00	0,00	0,00	0,00	0,00	0,0	0	0,00	0,00	0,00	0,00	0,00	0,00	0,00	COSM144594
ID117		Filter: AVF 10%, RD20
Gene	Variant	Chr	Coordinate	Type	Exonic	Filters	Quality	Alt Variant Freq	Read Depth	Alt Read Depth	Allelic Depths	Consequence	cDNA Position	CDS Position	Protein Position	Amino Acids	Codons	Sift	PolyPhen	HGVSc	HGVSp	dbSNP ID	ENSP	Transcript	Allele Freq	Allele Freq Global Minor	Global Minor Allele	Allele Freq Amr	Allele Freq Eas	Allele Freq Sas	Allele Freq Af	Allele Freq Eur	EVS Freq All	EVS Coverage	EVS Samples	ExAC Freq All	ExAC Freq Afr	ExAC Freq Amr	ExAC Freq Eas	ExAC Freq Sas	ExAC Freq Fin	ExAC Freq Nfe	COSMIC ID	ClinVar Accession	ClinVar Allele Type	ClinVar Significance	ClinVar Disease Name
CTNNB1	TGG...>TGG.../T	3	41266102	deletion	yes	PASS	7600	18,18	44	8	36,8	inframe_deletion	368-391	100-123	34-41	GIHSGATT/-	GGAATCCATTCTGGTGCCACTACC/-			NM_001904.3:c.100_123delGGA…	NP_001895.1:p.Gly34_Thr41del		NP_001895.1	NM_001904.3	0,00	0,00		0,00	0,00	0,00	0,00	0,00	0,00	0,0	0	0,00	0,00	0,00	0,00	0,00	0,00	0,00	COSM3660550
ID118		Filter: AVF 10%, RD20
Gene	Variant	Chr	Coordinate	Type	Exonic	Filters	Quality	Alt Variant Freq	Read Depth	Alt Read Depth	Allelic Depths	Consequence	cDNA Position	CDS Position	Protein Position	Amino Acids	Codons	Sift	PolyPhen	HGVSc	HGVSp	dbSNP ID	ENSP	Transcript	Allele Freq	Allele Freq Global Minor	Global Minor Allele	Allele Freq Amr	Allele Freq Eas	Allele Freq Sas	Allele Freq Af	Allele Freq Eur	EVS Freq All	EVS Coverage	EVS Samples	ExAC Freq All	ExAC Freq Afr	ExAC Freq Amr	ExAC Freq Eas	ExAC Freq Sas	ExAC Freq Fin	ExAC Freq Nfe	COSMIC ID	ClinVar Accession	ClinVar Allele Type	ClinVar Significance	ClinVar Disease Name
AKT3	A>A/C	1	243858913	snv	yes	PASS	8300	11,83	93	11	82,11	missense_variant	264	152	51	L/R	cTc/cGc	deleterious (0.01)	probably damaging (1)	NM_005465.4:c.152T>G	NP_005456.1:p.Leu51Arg	rs866698621	NP_005456.1	NM_005465.4	0,00	0,00		0,00	0,00	0,00	0,00	0,00	0,00	0,0	0	0,00	0,00	0,00	0,00	0,00	0,00	0,00	COSM309035
CTNNB1	G>G/A	3	41266103	snv	yes	PASS	10000	35,31	320	113	206113	missense_variant	368	100	34	G/R	Gga/Aga	deleterious (0)	probably damaging (0.997)	NM_001904.3:c.100G>A	NP_001895.1:p.Gly34Arg	rs121913399	NP_001895.1	NM_001904.3	0,00	0,00		0,00	0,00	0,00	0,00	0,00	0,00	0,0	0	0,00	0,00	0,00	0,00	0,00	0,00	0,00	COSM3660550
FBXW7	G>G/A	4	153247289	snv	yes	PASS	10000	32,65	196	64	132,64	missense_variant	1675	1513	505	R/C	Cgc/Tgc	deleterious (0)	probably damaging (1)	NM_033632.3:c.1513C>T	NP_361014.1:p.Arg505Cys	rs149680468	NP_361014.1	NM_033632.3	0,00	0,00		0,00	0,00	0,00	0,00	0,00	0,00	0,0	0	0,00	0,00	0,00	0,00	0,00	0,00	0,00	COSM108571
ID119		Filter: AVF 10%, RD20
Gene	Variant	Chr	Coordinate	Type	Exonic	Filters	Quality	Alt Variant Freq	Read Depth	Alt Read Depth	Allelic Depths	Consequence	cDNA Position	CDS Position	Protein Position	Amino Acids	Codons	Sift	PolyPhen	HGVSc	HGVSp	dbSNP ID	ENSP	Transcript	Allele Freq	Allele Freq Global Minor	Global Minor Allele	Allele Freq Amr	Allele Freq Eas	Allele Freq Sas	Allele Freq Af	Allele Freq Eur	EVS Freq All	EVS Coverage	EVS Samples	ExAC Freq All	ExAC Freq Afr	ExAC Freq Amr	ExAC Freq Eas	ExAC Freq Sas	ExAC Freq Fin	ExAC Freq Nfe	COSMIC ID	ClinVar Accession	ClinVar Allele Type	ClinVar Significance	ClinVar Disease Name
CTNNB1	C>C/G	3	41266101	snv	yes	PASS	10000	34,57	162	56	106,56	missense_variant	366	98	33	S/C	tCt/tGt	deleterious (0)	probably damaging (0.987)	NM_001904.3:c.98C>G	NP_001895.1:p.Ser33Cys	rs121913400	NP_001895.1	NM_001904.3	0,00	0,00		0,00	0,00	0,00	0,00	0,00	0,00	0,0	0	0,00	0,00	0,00	0,00	0,00	0,00	0,00	COSM5669	RCV000019138.4	somatic	pathogenic	Carcinoma_of_colon:Pilomatrixoma:Medulloblastoma
DDX3X	C>C/A	X (ex7)	41202582	snv	yes	PASS	10000	85,71	56	48	8,48	missense_variant	1512	657	219	D/E	gaC/gaA	deleterious (0)	probably damaging (0.972)	NM_001356.3:c.657C>A	NP_001347.3:p.Asp219Glu		NP_001347.3	NM_001356.3	0,00	0,00		0,00	0,00	0,00	0,00	0,00	0,00	0,0	0	0,00	0,00	0,00	0,00	0,00	0,00	0,00
ID121		Filter: AVF 10%, RD20
Gene	Variant	Chr	Coordinate	Type	Exonic	Filters	Quality	Alt Variant Freq	Read Depth	Alt Read Depth	Allelic Depths	Consequence	cDNA Position	CDS Position	Protein Position	Amino Acids	Codons	Sift	PolyPhen	HGVSc	HGVSp	dbSNP ID	ENSP	Transcript	Allele Freq	Allele Freq Global Minor	Global Minor Allele	Allele Freq Amr	Allele Freq Eas	Allele Freq Sas	Allele Freq Af	Allele Freq Eur	EVS Freq All	EVS Coverage	EVS Samples	ExAC Freq All	ExAC Freq Afr	ExAC Freq Amr	ExAC Freq Eas	ExAC Freq Sas	ExAC Freq Fin	ExAC Freq Nfe	COSMIC ID	ClinVar Accession	ClinVar Allele Type	ClinVar Significance	ClinVar Disease Name
CTNNB1	C>C/A	3	41266113	snv	yes	PASS	10000	32,09	187	60	127,60	missense_variant	378	110	37	S/Y	tCt/tAt	deleterious (0)	probably damaging (0.986)	NM_001904.3:c.110C>A	NP_001895.1:p.Ser37Tyr	rs121913403	NP_001895.1	NM_001904.3	0,00	0,00		0,00	0,00	0,00	0,00	0,00	0,00	0,0	0	0,00	0,00	0,00	0,00	0,00	0,00	0,00	COSM5984	RCV000019141.4	somatic	pathogenic:likely pathogenic	Neoplasm_of_ovary:Pilomatrixoma
FBXW7	C>C/T	4	153268097	snv	yes	PASS	10000	52,59	116	61	55,61	stop_gained	873	711	237	W/*	tgG/tgA			NM_033632.3:c.711G>A	NP_361014.1:p.Trp237Ter		NP_361014.1	NM_033632.3	0,00	0,00		0,00	0,00	0,00	0,00	0,00	0,00	0,0	0	0,00	0,00	0,00	0,00	0,00	0,00	0,00	COSM1052133
SMARCA4	G>G/A	19	11143966	snv	yes	PASS	10000	44,03	486	214	272214	missense_variant,splice_region_variant	3621	3547	1183	D/N	Gac/Aac		probably damaging (1)	NM_001128849.1:c.3547G>A	NP_001122321.1:p.Asp1183Asn		NP_001122321.1	NM_001128849.1	0,00	0,00		0,00	0,00	0,00	0,00	0,00	0,00	0,0	0	0,00	0,00	0,00	0,00	0,00	0,00	0,00	COSM3388566
ID122		Filter: AVF 10%, RD20
Gene	Variant	Chr	Coordinate	Type	Exonic	Filters	Quality	Alt Variant Freq	Read Depth	Alt Read Depth	Allelic Depths	Consequence	cDNA Position	CDS Position	Protein Position	Amino Acids	Codons	Sift	PolyPhen	HGVSc	HGVSp	dbSNP ID	ENSP	Transcript	Allele Freq	Allele Freq Global Minor	Global Minor Allele	Allele Freq Amr	Allele Freq Eas	Allele Freq Sas	Allele Freq Af	Allele Freq Eur	EVS Freq All	EVS Coverage	EVS Samples	ExAC Freq All	ExAC Freq Afr	ExAC Freq Amr	ExAC Freq Eas	ExAC Freq Sas	ExAC Freq Fin	ExAC Freq Nfe	COSMIC ID	ClinVar Accession	ClinVar Allele Type	ClinVar Significance	ClinVar Disease Name
APC	C>C/T	5	112177967	snv	yes	PASS	10000	42,03	521	219	302219	stop_gained	6761	6676	2226	R/*	Cga/Tga			NM_000038.5:c.6676C>T	NP_000029.2:p.Arg2226Ter		NP_000029.2	NM_000038.5	0,00	0,00		0,00	0,00	0,00	0,00	0,00	0,00	0,0	0	0,00	0,00	0,00	0,00	0,00	0,00	0,00	COSM5262725
CTNNB1	G>G/T	3	41266097	snv	yes	PASS	10000	51,17	684	350	334350	missense_variant	362	94	32	D/Y	Gac/Tac	deleterious (0)	probably damaging (0.992)	NM_001904.3:c.94G>T	NP_001895.1:p.Asp32Tyr	rs28931588	NP_001895.1	NM_001904.3	0,00	0,00		0,00	0,00	0,00	0,00	0,00	0,00	0,0	0	0,00	0,00	0,00	0,00	0,00	0,00	0,00	COSM5661	RCV000019144.3	somatic	pathogenic	Hepatoblastoma:Pilomatrixoma
ID124		Filter: AVF 10%, RD20
Gene	Variant	Chr	Coordinate	Type	Exonic	Filters	Quality	Alt Variant Freq	Read Depth	Alt Read Depth	Allelic Depths	Consequence	cDNA Position	CDS Position	Protein Position	Amino Acids	Codons	Sift	PolyPhen	HGVSc	HGVSp	dbSNP ID	ENSP	Transcript	Allele Freq	Allele Freq Global Minor	Global Minor Allele	Allele Freq Amr	Allele Freq Eas	Allele Freq Sas	Allele Freq Af	Allele Freq Eur	EVS Freq All	EVS Coverage	EVS Samples	ExAC Freq All	ExAC Freq Afr	ExAC Freq Amr	ExAC Freq Eas	ExAC Freq Sas	ExAC Freq Fin	ExAC Freq Nfe	COSMIC ID	ClinVar Accession	ClinVar Allele Type	ClinVar Significance	ClinVar Disease Name
CTNNB1	G>G/A	3	41266103	snv	yes	PASS	10000	47,99	323	155	168155	missense_variant	368	100	34	G/R	Gga/Aga	deleterious (0)	probably damaging (0.997)	NM_001904.3:c.100G>A	NP_001895.1:p.Gly34Arg	rs121913399	NP_001895.1	NM_001904.3	0,00	0,00		0,00	0,00	0,00	0,00	0,00	0,00	0,0	0	0,00	0,00	0,00	0,00	0,00	0,00	0,00	COSM3660550
FBXW7	T>T/A	4	153244293	snv	yes	PASS	10000	41,08	185	76	109,76	stop_gained	2026	1864	622	K/*	Aag/Tag			NM_033632.3:c.1864A>T	NP_361014.1:p.Lys622Ter		NP_361014.1	NM_033632.3	0,00	0,00		0,00	0,00	0,00	0,00	0,00	0,00	0,0	0	0,00	0,00	0,00	0,00	0,00	0,00	0,00
SMARCA4	C>C/T	19	11123788	snv	yes	PASS	10000	43,91	271	119	152119	missense_variant,splice_region_variant	2512	2438	813	S/L	tCa/tTa		probably damaging (0.995)	NM_001128849.1:c.2438C>T	NP_001122321.1:p.Ser813Leu		NP_001122321.1	NM_001128849.1	0,00	0,00		0,00	0,00	0,00	0,00	0,00	0,00	0,0	0	0,00	0,00	0,00	0,00	0,00	0,00	0,00
ID128		Filter: AVF 10%, RD20
Gene	Variant	Chr	Coordinate	Type	Exonic	Filters	Quality	Alt Variant Freq	Read Depth	Alt Read Depth	Allelic Depths	Consequence	cDNA Position	CDS Position	Protein Position	Amino Acids	Codons	Sift	PolyPhen	HGVSc	HGVSp	dbSNP ID	ENSP	Transcript	Allele Freq	Allele Freq Global Minor	Global Minor Allele	Allele Freq Amr	Allele Freq Eas	Allele Freq Sas	Allele Freq Af	Allele Freq Eur	EVS Freq All	EVS Coverage	EVS Samples	ExAC Freq All	ExAC Freq Afr	ExAC Freq Amr	ExAC Freq Eas	ExAC Freq Sas	ExAC Freq Fin	ExAC Freq Nfe	COSMIC ID	ClinVar Accession	ClinVar Allele Type	ClinVar Significance	ClinVar Disease Name
CTNNB1	G>G/C	3	41266097	snv	yes	PASS	10000	51,11	45	23	22,23	missense_variant	362	94	32	D/H	Gac/Cac	deleterious (0)	probably damaging (0.988)	NM_001904.3:c.94G>C	NP_001895.1:p.Asp32His	rs28931588	NP_001895.1	NM_001904.3	0,00	0,00		0,00	0,00	0,00	0,00	0,00	0,00	0,0	0	0,00	0,00	0,00	0,00	0,00	0,00	0,00	COSM5661	RCV000019144.3	somatic	pathogenic	Hepatoblastoma:Pilomatrixoma
ID129		Filter: AVF 10%, RD20
Gene	Variant	Chr	Coordinate	Type	Exonic	Filters	Quality	Alt Variant Freq	Read Depth	Alt Read Depth	Allelic Depths	Consequence	cDNA Position	CDS Position	Protein Position	Amino Acids	Codons	Sift	PolyPhen	HGVSc	HGVSp	dbSNP ID	ENSP	Transcript	Allele Freq	Allele Freq Global Minor	Global Minor Allele	Allele Freq Amr	Allele Freq Eas	Allele Freq Sas	Allele Freq Af	Allele Freq Eur	EVS Freq All	EVS Coverage	EVS Samples	ExAC Freq All	ExAC Freq Afr	ExAC Freq Amr	ExAC Freq Eas	ExAC Freq Sas	ExAC Freq Fin	ExAC Freq Nfe	COSMIC ID	ClinVar Accession	ClinVar Allele Type	ClinVar Significance	ClinVar Disease Name
CTNNB1	G>G/T	3	41266097	snv	yes	PASS	10000	39,09	591	231	360231	missense_variant	362	94	32	D/Y	Gac/Tac	deleterious (0)	probably damaging (0.992)	NM_001904.3:c.94G>T	NP_001895.1:p.Asp32Tyr	rs28931588	NP_001895.1	NM_001904.3	0,00	0,00		0,00	0,00	0,00	0,00	0,00	0,00	0,0	0	0,00	0,00	0,00	0,00	0,00	0,00	0,00	COSM5661	RCV000019144.3	somatic	pathogenic	Hepatoblastoma:Pilomatrixoma
IKBKAP (ELP1)	T>T/A	9	111656228	snv	yes	PASS	10000	39,94	363	145	218145	missense_variant	3375	2855	952	K/I	aAa/aTa	deleterious (0.01)	probably damaging (0.979)	NM_003640.3:c.2855A>T	NP_003631.2:p.Lys952Ile	rs2230798	NP_003631.2	NM_003640.3	1,48	97,74	A	3,46	2,78	0,61	0,00	1,59	81,54	16100,0	6503	1,60	0,32	1,93	3,18	0,44	3,18	1,68	COSM5090720
PTCH1	G>G/T	9	98242679	snv	yes	PASS	10000	44,14	444	196	248196	stop_gained	1126	938	313	S/*	tCa/tAa			NM_000264.3:c.938C>A	NP_000255.2:p.Ser313Ter		NP_000255.2	NM_000264.3	0,00	0,00		0,00	0,00	0,00	0,00	0,00	0,00	0,0	0	0,00	0,00	0,00	0,00	0,00	0,00	0,00
PTCH1	C>C/T	9	98268812	snv	yes	PASS	10000	43,98	432	190	242190	missense_variant	459	271	91	G/S	Ggt/Agt	deleterious (0)	probably damaging (1)	NM_000264.3:c.271G>A	NP_000255.2:p.Gly91Ser		NP_000255.2	NM_000264.3	0,00	0,00		0,00	0,00	0,00	0,00	0,00	0,00	0,0	0	0,00	0,00	0,00	0,00	0,00	0,00	0,00	COSM1674641
ID130		Filter: AVF 10%, RD20
Gene	Variant	Chr	Coordinate	Type	Exonic	Filters	Quality	Alt Variant Freq	Read Depth	Alt Read Depth	Allelic Depths	Consequence	cDNA Position	CDS Position	Protein Position	Amino Acids	Codons	Sift	PolyPhen	HGVSc	HGVSp	dbSNP ID	ENSP	Transcript	Allele Freq	Allele Freq Global Minor	Global Minor Allele	Allele Freq Amr	Allele Freq Eas	Allele Freq Sas	Allele Freq Af	Allele Freq Eur	EVS Freq All	EVS Coverage	EVS Samples	ExAC Freq All	ExAC Freq Afr	ExAC Freq Amr	ExAC Freq Eas	ExAC Freq Sas	ExAC Freq Fin	ExAC Freq Nfe	COSMIC ID	ClinVar Accession	ClinVar Allele Type	ClinVar Significance	ClinVar Disease Name
CTNNB1	T>T/C	3	41266112	snv	yes	PASS	10000	50,6	166	84	82,84	missense_variant	377	109	37	S/P	Tct/Cct	deleterious (0.01)	benign (0.417)	NM_001904.3:c.109T>C	NP_001895.1:p.Ser37Pro	rs121913228	NP_001895.1	NM_001904.3	0,00	0,00		0,00	0,00	0,00	0,00	0,00	0,00	0,0	0	0,00	0,00	0,00	0,00	0,00	0,00	0,00	COSM5347543
DYNC1H1	G>G/A	14	102470869	snv	yes	PASS	3200	10,53	38	4	34,4	missense_variant	5062	4898	1633	G/D	gGt/gAt		probably damaging (1)	NM_001376.4:c.4898G>A	NP_001367.2:p.Gly1633Asp		NP_001367.2	NM_001376.4	0,00	0,00		0,00	0,00	0,00	0,00	0,00	0,00	0,0	0	0,00	0,00	0,00	0,00	0,00	0,00	0,00
KDM6A	G>G/T	X	44732930	snv	yes	PASS	10000	49,51	410	203	207203	stop_gained	508	133	45	E/*	Gag/Tag			NM_021140.2:c.133G>T	NP_066963.2:p.Glu45Ter		NP_066963.2	NM_021140.2	0,00	0,00		0,00	0,00	0,00	0,00	0,00	0,00	0,0	0	0,00	0,00	0,00	0,00	0,00	0,00	0,00
PALB2	C>C/T	16	23635370	snv	yes	PASS	10000	50	60	30	30,30	missense_variant	2994	2794	932	V/M	Gtg/Atg	deleterious (0)	probably damaging (0.995)	NM_024675.3:c.2794G>A	NP_078951.2:p.Val932Met	rs45624036	NP_078951.2	NM_024675.3	0,10	84,77	T	0,00	0,00	0,00	0,00	0,50	99,34	10400,0	6497	0,60	0,13	0,20	0,00	0,12	1,83	0,81		RCV000114559.9	germline	benign	Familial_cancer_of_breast:Pancreatic_cancer_3:Hereditary_cancer-predisposing_syndrome
ID131		Filter: AVF 10%, RD20
Gene	Variant	Chr	Coordinate	Type	Exonic	Filters	Quality	Alt Variant Freq	Read Depth	Alt Read Depth	Allelic Depths	Consequence	cDNA Position	CDS Position	Protein Position	Amino Acids	Codons	Sift	PolyPhen	HGVSc	HGVSp	dbSNP ID	ENSP	Transcript	Allele Freq	Allele Freq Global Minor	Global Minor Allele	Allele Freq Amr	Allele Freq Eas	Allele Freq Sas	Allele Freq Af	Allele Freq Eur	EVS Freq All	EVS Coverage	EVS Samples	ExAC Freq All	ExAC Freq Afr	ExAC Freq Amr	ExAC Freq Eas	ExAC Freq Sas	ExAC Freq Fin	ExAC Freq Nfe	COSMIC ID	ClinVar Accession	ClinVar Allele Type	ClinVar Significance	ClinVar Disease Name
(TERTp)	G>G/A	5	1295250	snv	no	PASS	10000	46	50	23	27,23	upstream_gene_variant			0								NP_937983.2	NM_198253.2	0,00	0,00		0,00	0,00	0,00	0,00	0,00	0,00	0,0	0	0,00	0,00	0,00	0,00	0,00	0,00	0,00	COSN13070798
AKT1	C>C/T	14	105246551	snv	yes	PASS	10000	18,69	214	40	174,40	missense_variant	388	49	17	E/K	Gag/Aag	deleterious (0)	probably damaging (0.999)	NM_001014431.1:c.49G>A	NP_001014431.1:p.Glu17Lys	rs121434592	NP_001014431.1	NM_001014431.1	0,00	0,00		0,00	0,00	0,00	0,00	0,00	0,00	0,0	0	0,00	0,00	0,00	0,00	0,00	0,00	0,00	COSM33765	RCV000015017.4	somatic	pathogenic	Breast_adenocarcinoma:Carcinoma_of_colon:Neoplasm_of_ovary:Proteus_syndrome
CTNNB1	C>C/A	3	41266113	snv	yes	PASS	10000	42,62	413	176	237176	missense_variant	378	110	37	S/Y	tCt/tAt	deleterious (0)	probably damaging (0.986)	NM_001904.3:c.110C>A	NP_001895.1:p.Ser37Tyr	rs121913403	NP_001895.1	NM_001904.3	0,00	0,00		0,00	0,00	0,00	0,00	0,00	0,00	0,0	0	0,00	0,00	0,00	0,00	0,00	0,00	0,00	COSM5984	RCV000019141.4	somatic	pathogenic:likely pathogenic	Neoplasm_of_ovary:Pilomatrixoma
DDX3X	C>C/T	X	41204533	snv	yes	PASS	10000	75,92	191	145	46145	missense_variant	1981	1126	376	R/C	Cgc/Tgc	deleterious (0)	probably damaging (1)	NM_001356.3:c.1126C>T	NP_001347.3:p.Arg376Cys	rs796052231	NP_001347.3	NM_001356.3	0,00	0,00		0,00	0,00	0,00	0,00	0,00	0,00	0,0	0	0,00	0,00	0,00	0,00	0,00	0,00	0,00	COSM216199	RCV000190108.2	germline	pathogenic	Mental_retardation,_X-linked_102
DGCR8	G>G/A	22	20073776	snv	yes	PASS	10000	45,74	411	188	223188	missense_variant	719	290	97	R/H	cGc/cAc	deleterious - low confidence (0)	probably damaging (0.998)	NM_022720.6:c.290G>A	NP_073557.3:p.Arg97His	rs748162875	NP_073557.3	NM_022720.6	0,00	0,00		0,00	0,00	0,00	0,00	0,00	0,00	0,0	0	0,00	0,00	0,00	0,00	0,00	0,00	0,00
MSH6	A>A/G	2	48026759	snv	yes	PASS	10000	52,02	371	193	178193	missense_variant	1789	1637	546	E/G	gAg/gGg	tolerated (0.21)	probably damaging (0.998)	NM_000179.2:c.1637A>G	NP_000170.1:p.Glu546Gly	rs373554374	NP_000170.1	NM_000179.2	0,00	0,00		0,00	0,00	0,00	0,00	0,00	0,08	14600,0	6503	0,00	0,01	0,00	0,00	0,00	0,00	0,00
NEB	C>C/T	2	152567006	snv	yes	PASS	10000	47,52	282	134	148134	missense_variant	1072	869	290	S/N	aGt/aAt		probably damaging (0.91)	NM_001271208.1:c.869G>A	NP_001258137.1:p.Ser290Asn		NP_001258137.1	NM_001271208.1	0,00	0,00		0,00	0,00	0,00	0,00	0,00	0,00	0,0	0	0,00	0,00	0,00	0,00	0,00	0,00	0,00
PIK3C2G	G>G/C	12	18800961	snv	yes	PASS	10000	46,31	298	138	160138	stop_lost	4453	4337	1446	*/S	tGa/tCa			NM_004570.4:c.4337G>C	NP_004561.3:p.Ter1446SerextTer4	rs61757718	NP_004561.3	NM_004570.4	0,62	99,06	C	0,72	0,00	0,82	0,07	1,69	77,54	8300,0	5932	1,19	0,22	0,45	0,00	0,85	1,05	1,72
PTCH1	C>C/G	9	98221992	snv	yes	PASS	10000	23,39	419	98	321,98	missense_variant	2965	2777	926	W/S	tGg/tCg	deleterious (0)	probably damaging (0.996)	NM_000264.3:c.2777G>C	NP_000255.2:p.Trp926Ser		NP_000255.2	NM_000264.3	0,00	0,00		0,00	0,00	0,00	0,00	0,00	0,00	0,0	0	0,00	0,00	0,00	0,00	0,00	0,00	0,00
PTCH1	CA>CA/C	9	98268755	deletion	yes	PASS	10000	43,82	461	202	259202	frameshift_variant	515	327	109	F/X	ttT/tt			NM_000264.3:c.327delT	NP_000255.2:p.Phe109LeufsTer8		NP_000255.2	NM_000264.3	0,00	0,00		0,00	0,00	0,00	0,00	0,00	0,00	0,0	0	0,00	0,00	0,00	0,00	0,00	0,00	0,00	COSM5644597
ID134		Filter: AVF 10%, RD20
Gene	Variant	Chr	Coordinate	Type	Exonic	Filters	Quality	Alt Variant Freq	Read Depth	Alt Read Depth	Allelic Depths	Consequence	cDNA Position	CDS Position	Protein Position	Amino Acids	Codons	Sift	PolyPhen	HGVSc	HGVSp	dbSNP ID	ENSP	Transcript	Allele Freq	Allele Freq Global Minor	Global Minor Allele	Allele Freq Amr	Allele Freq Eas	Allele Freq Sas	Allele Freq Af	Allele Freq Eur	EVS Freq All	EVS Coverage	EVS Samples	ExAC Freq All	ExAC Freq Afr	ExAC Freq Amr	ExAC Freq Eas	ExAC Freq Sas	ExAC Freq Fin	ExAC Freq Nfe	COSMIC ID	ClinVar Accession	ClinVar Allele Type	ClinVar Significance	ClinVar Disease Name
CHD7	CTCTT>CTCTT/C	8	61769218	deletion	yes	PASS	10000	36,02	186	67	119,67	frameshift_variant	7872-7875	7380-7383	0	SL/X	tcTCTT/tc			NM_017780.3:c.7384_7387delTCTT	NP_060250.2:p.Ser2462GlnfsTer40	rs587783456	NP_060250.2	NM_017780.3	0,00	0,00		0,00	0,00	0,00	0,00	0,00	0,00	0,0	0	0,00	0,00	0,00	0,00	0,00	0,00	0,00		RCV000145692.1	germline	pathogenic	CHARGE_association
CTNNB1	T>T/C	3	41266112	snv	yes	PASS	10000	61,9	105	65	38,65	missense_variant	377	109	37	S/P	Tct/Cct	deleterious (0.01)	benign (0.417)	NM_001904.3:c.109T>C	NP_001895.1:p.Ser37Pro	rs121913228	NP_001895.1	NM_001904.3	0,00	0,00		0,00	0,00	0,00	0,00	0,00	0,00	0,0	0	0,00	0,00	0,00	0,00	0,00	0,00	0,00	COSM5347543
GLI2	C>C/T	2	121746207	snv	yes	PASS	10000	50,55	91	46	45,46	missense_variant	2747	2717	906	P/L	cCg/cTg	deleterious (0)	probably damaging (0.998)	NM_005270.4:c.2717C>T	NP_005261.2:p.Pro906Leu	rs759061834	NP_005261.2	NM_005270.4	0,00	0,00		0,00	0,00	0,00	0,00	0,00	0,00	0,0	0	0,01	0,00	0,00	0,00	0,00	0,00	0,05
KMT2C	C>C/T	7	151921099	snv	yes	PASS	6200	11,76	68	8	60,8	splice_donor_variant			0					NM_170606.2:c.3323+1G>A		rs112790792	NP_733751.2	NM_170606.2	0,00	0,00		0,00	0,00	0,00	0,00	0,00	0,00	0,0	0	0,00	0,00	0,00	0,00	0,00	0,00	0,00	COSM1582713
NEB	A>A/G	2	152510504	snv	yes	SB;LowGQ	2700	12	25	3	22,3	splice_donor_variant			0					NM_001271208.1:c.6915+2T>C			NP_001258137.1	NM_001271208.1	0,00	0,00		0,00	0,00	0,00	0,00	0,00	0,00	0,0	0	0,00	0,00	0,00	0,00	0,00	0,00	0,00	COSM1007685
ID135		Filter: AVF 10%, RD20
Gene	Variant	Chr	Coordinate	Type	Exonic	Filters	Quality	Alt Variant Freq	Read Depth	Alt Read Depth	Allelic Depths	Consequence	cDNA Position	CDS Position	Protein Position	Amino Acids	Codons	Sift	PolyPhen	HGVSc	HGVSp	dbSNP ID	ENSP	Transcript	Allele Freq	Allele Freq Global Minor	Global Minor Allele	Allele Freq Amr	Allele Freq Eas	Allele Freq Sas	Allele Freq Af	Allele Freq Eur	EVS Freq All	EVS Coverage	EVS Samples	ExAC Freq All	ExAC Freq Afr	ExAC Freq Amr	ExAC Freq Eas	ExAC Freq Sas	ExAC Freq Fin	ExAC Freq Nfe	COSMIC ID	ClinVar Accession	ClinVar Allele Type	ClinVar Significance	ClinVar Disease Name
CTNNB1	T>T/C	3	41266136	snv	yes	PASS	10000	46,05	380	175	205175	missense_variant	401	133	45	S/P	Tct/Cct	deleterious (0)	probably damaging (0.939)	NM_001904.3:c.133T>C	NP_001895.1:p.Ser45Pro	rs121913407	NP_001895.1	NM_001904.3	0,00	0,00		0,00	0,00	0,00	0,00	0,00	0,00	0,0	0	0,00	0,00	0,00	0,00	0,00	0,00	0,00	COSM5992	RCV000019154.4	somatic	pathogenic:likely pathogenic	Hepatocellular_carcinoma
KMT2D	C>C/A	12	49434595	snv	yes	PASS	10000	44,8	221	99	122,99	stop_gained	6958	6958	2320	E/*	Gag/Tag			NM_003482.3:c.6958G>T	NP_003473.3:p.Glu2320Ter		NP_003473.3	NM_003482.3	0,00	0,00		0,00	0,00	0,00	0,00	0,00	0,00	0,0	0	0,00	0,00	0,00	0,00	0,00	0,00	0,00
ID142		Filter: AVF 10%, RD20
Gene	Variant	Chr	Coordinate	Type	Exonic	Filters	Quality	Alt Variant Freq	Read Depth	Alt Read Depth	Allelic Depths	Consequence	cDNA Position	CDS Position	Protein Position	Amino Acids	Codons	Sift	PolyPhen	HGVSc	HGVSp	dbSNP ID	ENSP	Transcript	Allele Freq	Allele Freq Global Minor	Global Minor Allele	Allele Freq Amr	Allele Freq Eas	Allele Freq Sas	Allele Freq Af	Allele Freq Eur	EVS Freq All	EVS Coverage	EVS Samples	ExAC Freq All	ExAC Freq Afr	ExAC Freq Amr	ExAC Freq Eas	ExAC Freq Sas	ExAC Freq Fin	ExAC Freq Nfe	COSMIC ID	ClinVar Accession	ClinVar Allele Type	ClinVar Significance	ClinVar Disease Name
CTNNB1	T>T/C	3	41266100	snv	yes	PASS	10000	60,11	559	336	223336	missense_variant	365	97	33	S/P	Tct/Cct	deleterious (0.01)	benign (0.423)	NM_001904.3:c.97T>C	NP_001895.1:p.Ser33Pro		NP_001895.1	NM_001904.3	0,00	0,00		0,00	0,00	0,00	0,00	0,00	0,00	0,0	0	0,00	0,00	0,00	0,00	0,00	0,00	0,00	COSM27311
ID148		Filter: AVF 10%, RD20
Gene	Variant	Chr	Coordinate	Type	Exonic	Filters	Quality	Alt Variant Freq	Read Depth	Alt Read Depth	Allelic Depths	Consequence	cDNA Position	CDS Position	Protein Position	Amino Acids	Codons	Sift	PolyPhen	HGVSc	HGVSp	dbSNP ID	ENSP	Transcript	Allele Freq	Allele Freq Global Minor	Global Minor Allele	Allele Freq Amr	Allele Freq Eas	Allele Freq Sas	Allele Freq Af	Allele Freq Eur	EVS Freq All	EVS Coverage	EVS Samples	ExAC Freq All	ExAC Freq Afr	ExAC Freq Amr	ExAC Freq Eas	ExAC Freq Sas	ExAC Freq Fin	ExAC Freq Nfe	COSMIC ID	ClinVar Accession	ClinVar Allele Type	ClinVar Significance	ClinVar Disease Name
APC	G>G/T	5	112137048	snv	yes	PASS	10000	41,59	464	193	271193	stop_gained	887	802	268	E/*	Gaa/Taa			NM_000038.5:c.802G>T	NP_000029.2:p.Glu268Ter		NP_000029.2	NM_000038.5	0,00	0,00		0,00	0,00	0,00	0,00	0,00	0,00	0,0	0	0,00	0,00	0,00	0,00	0,00	0,00	0,00	COSM1432156
APC	G>G/A	5	112173388	snv	yes	PASS	10000	39,37	315	124	191124	stop_gained	2182	2097	699	W/*	tgG/tgA			NM_000038.5:c.2097G>A	NP_000029.2:p.Trp699Ter		NP_000029.2	NM_000038.5	0,00	0,00		0,00	0,00	0,00	0,00	0,00	0,00	0,0	0	0,00	0,00	0,00	0,00	0,00	0,00	0,00	COSM1432194
AXIN2	ACG...>ACG.../A	17	63532554	deletion	yes	PASS	10000	29,75	279	83	196,83	inframe_deletion	2302-2313	2013-2024	0	RTTPR/R	cgCACCACCCCCCGt/cgt			NM_004655.3:c.2013_2024delCAC…	NP_004646.3:p.Thr672_Arg675del	rs151279728	NP_004646.3	NM_004655.3	2,18	0,00		0,43	0,00	0,00	8,02	0,00	0,00	2500,0	6248	0,68	7,71	0,38	0,00	0,01	0,00	0,03	COSM5022197	RCV000159780.1	germline	uncertain significance:benign	Hereditary_cancer-predisposing_syndrome
KMT2C	A>A/AT	7	151874012	insertion	yes	PASS	10000	44,24	330	146	184146	frameshift_variant	8744-8745	8525-8526	2842	N/KX	aat/aaAt			NM_170606.2:c.8525dupA	NP_733751.2:p.Asn2842LysfsTer2		NP_733751.2	NM_170606.2	0,00	0,00		0,00	0,00	0,00	0,00	0,00	0,00	0,0	0	0,00	0,00	0,00	0,00	0,00	0,00	0,00	COSM4702495
MSH2	C>C/T	2	47656951	snv	yes	PASS	10000	90,94	254	231	23231	stop_gained	1272	1147	383	R/*	Cga/Tga			NM_000251.2:c.1147C>T	NP_000242.1:p.Arg383Ter	rs63749849	NP_000242.1	NM_000251.2	0,00	0,00		0,00	0,00	0,00	0,00	0,00	0,00	0,0	0	0,00	0,00	0,00	0,00	0,00	0,00	0,00	COSM330652	RCV000076049.2	germline	pathogenic	Lynch_syndrome:Tumor_predisposition_syndrome
ID149		Filter: AVF 10%, RD20
Gene	Variant	Chr	Coordinate	Type	Exonic	Filters	Quality	Alt Variant Freq	Read Depth	Alt Read Depth	Allelic Depths	Consequence	cDNA Position	CDS Position	Protein Position	Amino Acids	Codons	Sift	PolyPhen	HGVSc	HGVSp	dbSNP ID	ENSP	Transcript	Allele Freq	Allele Freq Global Minor	Global Minor Allele	Allele Freq Amr	Allele Freq Eas	Allele Freq Sas	Allele Freq Af	Allele Freq Eur	EVS Freq All	EVS Coverage	EVS Samples	ExAC Freq All	ExAC Freq Afr	ExAC Freq Amr	ExAC Freq Eas	ExAC Freq Sas	ExAC Freq Fin	ExAC Freq Nfe	COSMIC ID	ClinVar Accession	ClinVar Allele Type	ClinVar Significance	ClinVar Disease Name
APC	C>C/T	5	112173917	snv	yes	PASS	10000	48,23	396	191	205191	stop_gained	2711	2626	876	R/*	Cga/Tga			NM_000038.5:c.2626C>T	NP_000029.2:p.Arg876Ter	rs121913333	NP_000029.2	NM_000038.5	0,00	0,00		0,00	0,00	0,00	0,00	0,00	0,00	0,0	0	0,00	0,00	0,00	0,00	0,00	0,00	0,00	COSM18852	RCV000198823.2	germline	pathogenic	Familial_adenomatous_polyposis_1
APC	ACAAT>ACAAT/A	5	112174489	deletion	yes	PASS	10000	42,78	374	160	214160	frameshift_variant	3284-3287	3199-3202	0	QS/X	CAATca/ca			NM_000038.5:c.3202_3205delTCAA	NP_000029.2:p.Ser1068GlyfsTer57	rs587779353	NP_000029.2	NM_000038.5	0,00	0,00		0,00	0,00	0,00	0,00	0,00	0,00	0,0	0	0,00	0,00	0,00	0,00	0,00	0,00	0,00	COSM19328	RCV000000840.4	somatic:germline	pathogenic	Neoplasm_of_stomach:Hereditary_cancer-predisposing_syndrome:Familial_adenomatous_polyposis_1
ARID1B	CGG...>CGG.../C	6	157099993	deletion	yes	PASS	10000	52,24	268	140	128140	inframe_deletion	931-945	931-945	0	GGGGG/-	GGCGGCGGCGGCGGA/-			NM_020732.3:c.933_947delCGG…	NP_065783.3:p.Gly315_Gly319del		NP_065783.3	NM_020732.3	0,00	0,00		0,00	0,00	0,00	0,00	0,00	0,00	0,0	0	0,00	0,00	0,00	0,00	0,00	0,00	0,00
KMT2C	CG>CG/C	7	151873733	deletion	yes	PASS	10000	41,45	842	349	493349	frameshift_variant	9023	8804	2935	S/X	tCg/tg			NM_170606.2:c.8804delC	NP_733751.2:p.Ser2935TrpfsTer24		NP_733751.2	NM_170606.2	0,00	0,00		0,00	0,00	0,00	0,00	0,00	0,00	0,0	0	0,00	0,00	0,00	0,00	0,00	0,00	0,00
ID153		Filter: AVF 10%, RD20
Gene	Variant	Chr	Coordinate	Type	Exonic	Filters	Quality	Alt Variant Freq	Read Depth	Alt Read Depth	Allelic Depths	Consequence	cDNA Position	CDS Position	Protein Position	Amino Acids	Codons	Sift	PolyPhen	HGVSc	HGVSp	dbSNP ID	ENSP	Transcript	Allele Freq	Allele Freq Global Minor	Global Minor Allele	Allele Freq Amr	Allele Freq Eas	Allele Freq Sas	Allele Freq Af	Allele Freq Eur	EVS Freq All	EVS Coverage	EVS Samples	ExAC Freq All	ExAC Freq Afr	ExAC Freq Amr	ExAC Freq Eas	ExAC Freq Sas	ExAC Freq Fin	ExAC Freq Nfe	COSMIC ID	ClinVar Accession	ClinVar Allele Type	ClinVar Significance	ClinVar Disease Name
AKT3	A>A/C	1	243858913	snv	yes	PASS	10000	51,16	43	22	21,22	missense_variant	264	152	51	L/R	cTc/cGc	deleterious (0.01)	probably damaging (1)	NM_005465.4:c.152T>G	NP_005456.1:p.Leu51Arg	rs866698621	NP_005456.1	NM_005465.4	0,00	0,00		0,00	0,00	0,00	0,00	0,00	0,00	0,0	0	0,00	0,00	0,00	0,00	0,00	0,00	0,00	COSM309035
APC	C>C/T	5	112164616	snv	yes	PASS	8600	24,24	33	8	25,8	stop_gained	1775	1690	564	R/*	Cga/Tga			NM_000038.5:c.1690C>T	NP_000029.2:p.Arg564Ter	rs137854574	NP_000029.2	NM_000038.5	0,00	0,00		0,00	0,00	0,00	0,00	0,00	0,00	0,0	0	0,00	0,00	0,00	0,00	0,00	0,00	0,00	COSM18848	RCV000000846.3	germline	pathogenic	Familial_adenomatous_polyposis_1
APC	T>T/TA	5	112170768	insertion	yes	PASS	10000	31,82	88	28	60,28	stop_gained,frameshift_variant	1949-1950	1864-1865	622	Y/*	tac/tAac			NM_000038.5:c.1865dupA	NP_000029.2:p.Tyr622Ter		NP_000029.2	NM_000038.5	0,00	0,00		0,00	0,00	0,00	0,00	0,00	0,00	0,0	0	0,00	0,00	0,00	0,00	0,00	0,00	0,00
SMARCA4	G>G/A	19	11144113	snv	yes	PASS	10000	39,78	357	142	215142	missense_variant	3768	3694	1232	G/S	Ggc/Agc		possibly damaging (0.464)	NM_001128849.1:c.3694G>A	NP_001122321.1:p.Gly1232Ser		NP_001122321.1	NM_001128849.1	0,00	0,00		0,00	0,00	0,00	0,00	0,00	0,00	0,0	0	0,00	0,00	0,00	0,00	0,00	0,00	0,00	COSM1141524
ID163		Filter: AVF 10%, RD20
Gene	Variant	Chr	Coordinate	Type	Exonic	Filters	Quality	Alt Variant Freq	Read Depth	Alt Read Depth	Allelic Depths	Consequence	cDNA Position	CDS Position	Protein Position	Amino Acids	Codons	Sift	PolyPhen	HGVSc	HGVSp	dbSNP ID	ENSP	Transcript	Allele Freq	Allele Freq Global Minor	Global Minor Allele	Allele Freq Amr	Allele Freq Eas	Allele Freq Sas	Allele Freq Af	Allele Freq Eur	EVS Freq All	EVS Coverage	EVS Samples	ExAC Freq All	ExAC Freq Afr	ExAC Freq Amr	ExAC Freq Eas	ExAC Freq Sas	ExAC Freq Fin	ExAC Freq Nfe	COSMIC ID	ClinVar Accession	ClinVar Allele Type	ClinVar Significance	ClinVar Disease Name
AKT1	C>C/T	14 (ex3)	105246551	snv	yes	PASS	10000	24,76	517	128	389128	missense_variant	388	49	17	E/K	Gag/Aag	deleterious (0)	probably damaging (0.999)	NM_001014431.1:c.49G>A	NP_001014431.1:p.Glu17Lys	rs121434592	NP_001014431.1	NM_001014431.1	0,00	0,00		0,00	0,00	0,00	0,00	0,00	0,00	0,0	0	0,00	0,00	0,00	0,00	0,00	0,00	0,00	COSM33765	RCV000015017.4	somatic	pathogenic	Breast_adenocarcinoma:Carcinoma_of_colon:Neoplasm_of_ovary:Proteus_syndrome
AXIN2	ACG...>ACG.../A	17 (ex7)	63532554	deletion	yes	PASS	10000	40,72	361	147	214147	inframe_deletion	2302-2313	2013-2024	0	RTTPR/R	cgCACCACCCCCCGt/cgt			NM_004655.3:c.2013_2024delCAC…	NP_004646.3:p.Thr672_Arg675del	rs151279728	NP_004646.3	NM_004655.3	2,18	0,00		0,43	0,00	0,00	8,02	0,00	0,00	2500,0	6248	0,68	7,71	0,38	0,00	0,01	0,00	0,03	COSM5022197	RCV000159780.1	germline	uncertain significance:benign	Hereditary_cancer-predisposing_syndrome
CTNNB1	A>A/C	3	41266098	snv	yes	PASS	10000	42,47	219	93	126,93	missense_variant	363	95	32	D/A	gAc/gCc	deleterious (0)	probably damaging (0.959)	NM_001904.3:c.95A>C	NP_001895.1:p.Asp32Ala	rs121913396	NP_001895.1	NM_001904.3	0,00	0,00		0,00	0,00	0,00	0,00	0,00	0,00	0,0	0	0,00	0,00	0,00	0,00	0,00	0,00	0,00	COSM5681	RCV000019140.4	somatic	pathogenic:likely pathogenic	Pilomatrixoma
DDX3X	G>G/T	X (ex11)	41204466	snv	yes	PASS	10000	18,7	123	23	100,23	missense_variant	1914	1059	353	L/F	ttG/ttT	deleterious (0)	probably damaging (0.998)	NM_001356.3:c.1059G>T	NP_001347.3:p.Leu353Phe		NP_001347.3	NM_001356.3	0,00	0,00		0,00	0,00	0,00	0,00	0,00	0,00	0,0	0	0,00	0,00	0,00	0,00	0,00	0,00	0,00	COSM255287
DDX3X	G>G/A	X (ex14)	41205843	snv	yes	PASS	10000	20,34	59	12	47,12	missense_variant	2438	1583	528	R/H	cGt/cAt	deleterious (0.02)	probably damaging (0.976)	NM_001356.3:c.1583G>A	NP_001347.3:p.Arg528His		NP_001347.3	NM_001356.3	0,00	0,00		0,00	0,00	0,00	0,00	0,00	0,00	0,0	0	0,00	0,00	0,00	0,00	0,00	0,00	0,00	COSM302041
KMT2C	CT>CT/C	7	151874147	deletion	yes	R8	10000	11,03	136	15	121,15	frameshift_variant	8609	8390	2797	K/X	aAg/ag			NM_170606.2:c.8390delA	NP_733751.2:p.Lys2797ArgfsTer26	rs747256476	NP_733751.2	NM_170606.2	0,00	0,00		0,00	0,00	0,00	0,00	0,00	0,00	0,0	0	0,84	0,56	0,59	0,85	1,08	0,25	0,93	COSM1449419
SMO	C>C/T	7	128851871	snv	yes	PASS	10000	44,44	495	220	275220	missense_variant	2223	1943	648	P/L	cCa/cTa	deleterious (0.03)	possibly damaging (0.593)	NM_005631.4:c.1943C>T	NP_005622.1:p.Pro648Leu		NP_005622.1	NM_005631.4	0,00	0,00		0,00	0,00	0,00	0,00	0,00	0,00	0,0	0	0,00	0,00	0,00	0,00	0,00	0,00	0,00
TP53	C>C/T	17	7577550	snv	yes	PASS	10000	15,08	451	68	383,68	missense_variant	933	731	244	G/D	gGc/gAc	deleterious (0)	probably damaging (1)	NM_000546.5:c.731G>A	NP_000537.3:p.Gly244Asp		NP_000537.3	NM_000546.5	0,00	0,00		0,00	0,00	0,00	0,00	0,00	0,00	0,0	0	0,00	0,00	0,00	0,00	0,00	0,00	0,00	COSM10883
ID166		Filter: AVF 10%, RD20
Gene	Variant	Chr	Coordinate	Type	Exonic	Filters	Quality	Alt Variant Freq	Read Depth	Alt Read Depth	Allelic Depths	Consequence	cDNA Position	CDS Position	Protein Position	Amino Acids	Codons	Sift	PolyPhen	HGVSc	HGVSp	dbSNP ID	ENSP	Transcript	Allele Freq	Allele Freq Global Minor	Global Minor Allele	Allele Freq Amr	Allele Freq Eas	Allele Freq Sas	Allele Freq Af	Allele Freq Eur	EVS Freq All	EVS Coverage	EVS Samples	ExAC Freq All	ExAC Freq Afr	ExAC Freq Amr	ExAC Freq Eas	ExAC Freq Sas	ExAC Freq Fin	ExAC Freq Nfe	COSMIC ID	ClinVar Accession	ClinVar Allele Type	ClinVar Significance	ClinVar Disease Name
CTNNB1	G>G/T	3	41266104	snv	yes	PASS	10000	52,01	498	259	239259	missense_variant	369	101	34	G/V	gGa/gTa	deleterious (0)	probably damaging (0.998)	NM_001904.3:c.101G>T	NP_001895.1:p.Gly34Val	rs28931589	NP_001895.1	NM_001904.3	0,00	0,00		0,00	0,00	0,00	0,00	0,00	0,00	0,0	0	0,00	0,00	0,00	0,00	0,00	0,00	0,00	COSM5670	RCV000019149.4	somatic	pathogenic:uncertain significance	Pilomatrixoma:Hepatoblastoma:Malignant_tumor_of_prostate
DICER1	G>G/C	14	95590785	snv	yes	PASS	10000	46,47	553	257	296257	missense_variant	1362	1124	375	P/R	cCt/cGt	deleterious (0)	probably damaging (0.976)	NM_177438.2:c.1124C>G	NP_803187.1:p.Pro375Arg	rs148758903	NP_803187.1	NM_177438.2	0,02	96,95	C	0,00	0,00	0,00	0,07	0,00	99,30	14000,0	6503	0,04	0,04	0,05	0,00	0,02	0,00	0,04		RCV000231396.1	germline	uncertain significance	DICER1-related_pleuropulmonary_blastoma_cancer_predisposition_syndrome
PIK3CA	T>T/C	3	178927980	snv	yes	PASS	10000	14,33	356	51	305,51	missense_variant	1415	1258	420	C/R	Tgt/Cgt	tolerated (0.21)	possibly damaging (0.893)	NM_006218.2:c.1258T>C	NP_006209.2:p.Cys420Arg	rs121913272	NP_006209.2	NM_006218.2	0,00	0,00		0,00	0,00	0,00	0,00	0,00	0,00	0,0	0	0,00	0,00	0,00	0,00	0,00	0,00	0,00	COSM267862	RCV000024623.6	somatic	pathogenic	Congenital_lipomatous_overgrowth,_vascular_malformations,_and_epidermal_nevi:Neoplasm_of_ovary:PIK3CA_Related_Overgrowth_Spectrum
TP53	A>A/C	17	7578236	snv	yes	PASS	10000	32,15	507	163	344163	missense_variant	815	613	205	Y/D	Tat/Gat	deleterious (0)	probably damaging (0.948)	NM_000546.5:c.613T>G	NP_000537.3:p.Tyr205Asp		NP_000537.3	NM_000546.5	0,00	0,00		0,00	0,00	0,00	0,00	0,00	0,00	0,0	0	0,00	0,00	0,00	0,00	0,00	0,00	0,00	COSM1159830
ID179		Filter: AVF 10%, RD20
Gene	Variant	Chr	Coordinate	Type	Exonic	Filters	Quality	Alt Variant Freq	Read Depth	Alt Read Depth	Allelic Depths	Consequence	cDNA Position	CDS Position	Protein Position	Amino Acids	Codons	Sift	PolyPhen	HGVSc	HGVSp	dbSNP ID	ENSP	Transcript	Allele Freq	Allele Freq Global Minor	Global Minor Allele	Allele Freq Amr	Allele Freq Eas	Allele Freq Sas	Allele Freq Af	Allele Freq Eur	EVS Freq All	EVS Coverage	EVS Samples	ExAC Freq All	ExAC Freq Afr	ExAC Freq Amr	ExAC Freq Eas	ExAC Freq Sas	ExAC Freq Fin	ExAC Freq Nfe	COSMIC ID	ClinVar Accession	ClinVar Allele Type	ClinVar Significance	ClinVar Disease Name
CTNNB1	G>G/A	3	41266104	snv	yes	PASS	10000	45,45	495	225	270225	missense_variant	369	101	34	G/E	gGa/gAa	deleterious (0.03)	probably damaging (0.993)	NM_001904.3:c.101G>A	NP_001895.1:p.Gly34Glu	rs28931589	NP_001895.1	NM_001904.3	0,00	0,00		0,00	0,00	0,00	0,00	0,00	0,00	0,0	0	0,00	0,01	0,00	0,00	0,00	0,00	0,00	COSM5670	RCV000019149.4	somatic	pathogenic:uncertain significance	Pilomatrixoma:Hepatoblastoma:Malignant_tumor_of_prostate
PIK3CA	A>A/G	3	178936095	snv	yes	PASS	10000	10,37	241	25	216,25	missense_variant	1794	1637	546	Q/R	cAg/cGg	deleterious (0.02)	probably damaging (0.984)	NM_006218.2:c.1637A>G	NP_006209.2:p.Gln546Arg	rs397517201	NP_006209.2	NM_006218.2	0,00	0,00		0,00	0,00	0,00	0,00	0,00	0,00	0,0	0	0,00	0,00	0,00	0,00	0,00	0,00	0,00	COSM1041496	RCV000038672.2	somatic	pathogenic	Neoplasm_of_ovary
TP53	GC>GC/G	17	7578245	deletion	yes	PASS	10000	85,66	251	215	36215	frameshift_variant	805	603	201	L/X	ttG/tt			NM_000546.5:c.603delG	NP_000537.3:p.Leu201PhefsTer46		NP_000537.3	NM_000546.5	0,00	0,00		0,00	0,00	0,00	0,00	0,00	0,00	0,0	0	0,00	0,00	0,00	0,00	0,00	0,00	0,00	COSM255161	RCV000161066.1	germline	uncertain significance	Hereditary_cancer-predisposing_syndrome
ID181		Filter: AVF 10%, RD20
Gene	Variant	Chr	Coordinate	Type	Exonic	Filters	Quality	Alt Variant Freq	Read Depth	Alt Read Depth	Allelic Depths	Consequence	cDNA Position	CDS Position	Protein Position	Amino Acids	Codons	Sift	PolyPhen	HGVSc	HGVSp	dbSNP ID	ENSP	Transcript	Allele Freq	Allele Freq Global Minor	Global Minor Allele	Allele Freq Amr	Allele Freq Eas	Allele Freq Sas	Allele Freq Af	Allele Freq Eur	EVS Freq All	EVS Coverage	EVS Samples	ExAC Freq All	ExAC Freq Afr	ExAC Freq Amr	ExAC Freq Eas	ExAC Freq Sas	ExAC Freq Fin	ExAC Freq Nfe	COSMIC ID	ClinVar Accession	ClinVar Allele Type	ClinVar Significance	ClinVar Disease Name
CTNNB1	G>G/T	3	41266097	snv	yes	PASS	10000	57,8	372	215	157215	missense_variant	362	94	32	D/Y	Gac/Tac	deleterious (0)	probably damaging (0.992)	NM_001904.3:c.94G>T	NP_001895.1:p.Asp32Tyr	rs28931588	NP_001895.1	NM_001904.3	0,00	0,00		0,00	0,00	0,00	0,00	0,00	0,00	0,0	0	0,00	0,00	0,00	0,00	0,00	0,00	0,00	COSM5661	RCV000019144.3	somatic	pathogenic	Hepatoblastoma:Pilomatrixoma
DDX3X	C>C/T	X	41203595	snv	yes	PASS	10000	86,9	145	126	19126	missense_variant	1823	968	323	T/I	aCt/aTt	deleterious (0)	probably damaging (1)	NM_001356.3:c.968C>T	NP_001347.3:p.Thr323Ile		NP_001347.3	NM_001356.3	0,00	0,00		0,00	0,00	0,00	0,00	0,00	0,00	0,0	0	0,00	0,00	0,00	0,00	0,00	0,00	0,00
KMT2D	TG>TG/T	12	49436028	deletion	yes	PASS	10000	25,64	117	30	87,30	frameshift_variant	5952	5952	1984	P/X	ccC/cc			NM_003482.3:c.5952delC	NP_003473.3:p.Thr1985GlnfsTer62		NP_003473.3	NM_003482.3	0,00	0,00		0,00	0,00	0,00	0,00	0,00	0,00	0,0	0	0,00	0,00	0,00	0,00	0,00	0,00	0,00		RCV000146217.1	germline	likely benign
PALB2	C>C/T	16	23635370	snv	yes	PASS	10000	39,15	189	74	115,74	missense_variant	2994	2794	932	V/M	Gtg/Atg	deleterious (0)	probably damaging (0.995)	NM_024675.3:c.2794G>A	NP_078951.2:p.Val932Met	rs45624036	NP_078951.2	NM_024675.3	0,10	84,77	T	0,00	0,00	0,00	0,00	0,50	99,34	10400,0	6497	0,60	0,13	0,20	0,00	0,12	1,83	0,81		RCV000114559.9	germline	benign	Familial_cancer_of_breast:Pancreatic_cancer_3:Hereditary_cancer-predisposing_syndrome
SMARCA4	C>C/T	19	11132522	snv	yes	PASS	10000	41,19	641	264	377264	missense_variant	2812	2738	913	P/L	cCg/cTg		probably damaging (0.999)	NM_001128849.1:c.2738C>T	NP_001122321.1:p.Pro913Leu	rs778175819	NP_001122321.1	NM_001128849.1	0,00	0,00		0,00	0,00	0,00	0,00	0,00	0,00	0,0	0	0,00	0,00	0,00	0,00	0,00	0,00	0,00	COSM1136098
TP53	G>G/A	17	7577539	snv	yes	PASS	10000	55,45	312	173	139173	missense_variant	944	742	248	R/W	Cgg/Tgg	deleterious (0)	probably damaging (1)	NM_000546.5:c.742C>T	NP_000537.3:p.Arg248Trp	rs121912651	NP_000537.3	NM_000546.5	0,00	0,00		0,00	0,00	0,00	0,00	0,00	0,00	0,0	0	0,00	0,00	0,00	0,00	0,00	0,00	0,00	COSM10656	RCV000013140.23	germline	pathogenic	Li-Fraumeni_syndrome_1:Hereditary_cancer-predisposing_syndrome:Li-Fraumeni_syndrome
ID191		Filter: AVF 10%, RD20
No mutations detected

## Sheet: Table 7
Online Resource Table 7
	Region	Extended Region	Locus	Type	Q-Bound	G-Score	% of CNV Overlap	Genes (from Ext. Region)
1	chr1:110,227,064-110,243,644	chr1:110,227,064-110,243,644	1p13.3	CN Gain	3.41083e-09	21.8897	100	GSTM1
2	chr1:216,846,119-216,895,429	chr1:216,472,558-216,909,733	1q41	CN Gain	4.93565e-07	12.458	0	USH2A
								ESRRG
3	chr2:171,344,655-171,581,900	chr2:171,170,631-171,719,134	2q31.1	CN Gain	3.41083e-09	15.1882	0.735105	n = 7 (e.g.
								MYO3B)
4	chr2:91,965,938-92,196,400	chr2:91,813,414-92,196,400	2p11.1	CN Gain	9.08315e-05	9.9384	100	n = 5 (e.g.
	chr2:91,965,938-92,196,400	chr2:91,813,414-92,196,400		CN Gain			100	LSP1P4)
5	chr2:16,120,638-16,223,871	chr2:16,112,157-16,587,834	2p24.3	CN Gain	0.0036964	7.9784	0	GACAT3
6	chr3:90,249,472-90,273,426	chr3:89,165,241-91,000,000	3p11.1	CN Gain	2.67846e-06	11.6862	100	EPHA3
7	chr3:146,965,820-147,221,492	chr3:146,324,445-147,357,861	3q24	CN Gain	4.79116e-06	11.4037	4.49326	n = 4 (e.g.
	chr3:146,965,820-147,221,492	chr3:146,324,445-147,357,861		CN Gain			4.49326	ZIC1)
8	chr4:183,031,135-183,491,192	chr4:182,757,263-183,568,699	4q34.3-35.1	CN Gain	0.00112528	8.62916	5.72886	n = 3 (e.g.
	chr4:183,031,135-183,491,192	chr4:182,757,263-183,568,699		CN Gain			5.72886	TENM3)
9	chr5:16,735,152-16,836,215	chr5:16,723,593-17,100,503	5p15.1	CN Gain	3.68452e-09	14.8057	0	MYO10
10	chr5:58,822,246-58,837,544	chr5:58,588,424-59,127,288	5q11.2-12.1	CN Gain	2.73002e-05	10.5001	0	MIR582
	chr5:58,822,246-58,837,544	chr5:58,588,424-59,127,288		CN Gain			0	PDE4D
11	chr5:124,634,694-124,766,512	chr5:123,140,188-124,935,232	5q23.2	CN Gain	0.00177869	8.36246	0.268552	n = 4 (e.g.
	chr5:124,634,694-124,766,512	chr5:123,140,188-124,935,232		CN Gain			0.268552	ZNF608)
12	chr7:92,505,851-92,574,438	chr7:92,095,021-92,678,368	7q21.2	CN Gain	1.49627e-06	11.946	0.641521	n = 6 (e.g.
	chr7:92,505,851-92,574,438	chr7:92,095,021-92,678,368						CDK6)
13	chr8:106,327,652-106,671,060	chr8:106,295,274-106,761,722	8q23.1	CN Gain	4.76147e-09	14.4538	0.605111	ZFPM2
14	chr8:27,541,037-27,584,826	chr8:27,457,601-27,712,381	8p11.21	CN Gain	4.0162e-07	12.5361	0	n = 8 (e.g.
				CN Gain				PBK)
15	chr9:73,742,675-73,816,880	chr9:73,505,599-74,360,165	9q21.12-21.13	CN Gain	3.41083e-09	19.4806	22.1521	TRPM3
	chr9:73,742,675-73,816,880	chr9:73,505,599-74,360,165		CN Gain			22.1521	CEMIP2
16	chr9:18,954,452-19,009,883	chr9:18,293,570-19,068,614	9p22.2-22.1	CN Gain	5.25297e-08	13.3513	0	n = 6 (e.g.
	chr9:18,954,452-19,009,883	chr9:18,293,570-19,068,614		CN Gain			0	HAUS6)
17	chr9:117,847,524-117,877,625	chr9:117,835,969-117,877,625	9q33.1	CN Gain	7.57971e-08	13.219	3.11285	TNC
18	chr9:67,273,324-68,838,164	chr9:67,273,324-68,838,164	9q13-9q21.11	CN Gain	1.03422e-05	11.0038	100	n = 17 (e.g.
								BMS1P14)
19	chr11:36,079,098-36,181,502	chr11:35,882,311-36,285,692	11p13	CN Gain	9.39035e-06	11.0447	2.15714	n = 3 (e.g.
	chr11:36,079,098-36,181,502	chr11:35,882,311-36,285,692		CN Gain			2.15714	LDLRAD3)
20	chr11:115,513,319-116,143,480	chr11:115,271,885-116,700,898	11q23.3	CN Gain	0.000225686	9.48471	37.6848	n = 9 (e.g.
	chr11:115,513,319-116,143,480	chr11:115,271,885-116,700,898		CN Gain			37.6848	CADM1)
21	chr12:3,370,271-3,372,560	chr12:2,949,865-3,435,311	12p13.33-13.32	CN Gain	0.000124622	9.78399	4.22563	n = 8 (e.g.
	chr12:3,370,271-3,372,560	chr12:2,949,865-3,435,311		CN Gain				TULP3)
22	chr12:94,193,028-94,229,604	chr12:94,060,541-94,423,642	12q22	CN Gain	0.00493479	7.823	15.0864	n = 3 (e.g.
								CRADD)
23	chr13:100,362,189-100,581,043	chr13:100,362,189-100,772,941	13q32.3	CN Gain	0.000168915	9.6348	100	n = 8 (e.g.
				CN Gain			100	ZIC2)
24	chr14:57,181,436-57,363,687	chr14:57,110,476-57,437,037	14q22.3	CN Gain	3.41083e-09	21.2004	10.9667	TMEM260
	chr14:57,181,436-57,363,687	chr14:57,110,476-57,437,037		CN Gain			10.9667	OTX2
	chr14:57,181,436-57,363,687	chr14:57,110,476-57,437,037		CN Gain			10.9667	OTX2-AS1
25	chr14:32,802,295-32,916,517	chr14:32,726,562-32,925,263	14q12	CN Gain	1.26038e-06	12.0503	50.8107	AKAP6
26	chr15:47,660,304-48,014,622	chr15:47,477,323-48,195,926	15q21.1	CN Gain	0.00276129	8.13151	0.198127	SEMA6D
	chr15:47,660,304-48,014,622	chr15:47,477,323-48,195,926		CN Gain			0.198127	LINC01491
27	chr16:7,426,798-7,539,015	chr16:7,359,704-7,563,477	16p13.2	CN Gain	1.04532e-06	12.1197	42.0311	RBFOX1
28	chr17:63,585,881-63,694,389	chr17:63,394,073-64,169,426	17q24.1	CN Gain	3.41083e-09	17.841	2.3519	n = 3 (e.g.
	chr17:63,585,881-63,694,389	chr17:63,394,073-64,169,426		CN Gain			2.3519	AXIN2)
29	chr17:32,156,003-32,326,942	chr17:32,116,323-32,347,207	17q12	CN Gain	0.000137709	9.73955	100	ASIC2
30	chr18:0-677,461	chr18:0-777,201	18p11.32	CN Gain	0.000443778	9.14415	78.7563	n = 15 (e.g.
				CN Gain				YES1)
31	chr19:32,840,948-32,962,662	chr19:32,555,653-33,707,223	19q13.11	CN Gain	4.71028e-08	13.4004	0	n = 18 (e.g.
				CN Gain			0	LRP3)
32	chr19:13,411,466-13,675,968	chr19:12,916,263-13,675,968	19p13.2	CN Gain	1.08186e-07	13.0399	9.8608	n = 23 (e.g.
				CN Gain			0	KLF1)
33	chr20:8,156,168-8,285,070	chr20:8,017,620-8,285,070	20p12.3	CN Gain	3.97618e-09	14.6038	100	PLCB1-IT1
	chr20:8,156,168-8,285,070	chr20:8,017,620-8,285,070		CN Gain			100	PLCB1
34	chr20:45,192,886-45,508,324	chr20:44,827,973-45,582,460	20q13.12	CN Gain	0.000395351	9.20725	0.225401	n = 12 (e.g.
	chr20:45,192,886-45,508,324	chr20:44,827,973-45,582,460		CN Gain			0.225401	TP53RK)
35	chr21:27,273,748-27,377,816	chr21:27,226,243-27,545,056	21q21.3	CN Gain	8.59188e-07	12.2331	1.13195	APP
36	chr6:33,539,194-33,596,239	chr6:28,897,792-35,382,794	6p22.1-21.31	CN Loss	6.50849e-11	72.468	12.2973	n = 283 (e.g.
								TNF,
								CSNK2B,
								NOTCH4,
								PSMB8,
								PSMB9)
37	chr6:168,858,012-169,015,844	chr6:168,569,157-170,674,518	6q27	CN Loss	6.50849e-11	71.9442	87.0666	n = 25 (e.g.
								DACT2,
				CN Loss			87.0666	DLL1)
38	chr8:39,231,745-39,390,007	chr8:39,231,745-39,390,007	8p11.22	CN Loss	5.44445e-08	24.0847	100	ADAM5
				CN Loss			100	ADAM3A
39	chr10:134,297,490-135,317,259	chr10:134,053,802-135,534,747	10q26.3	CN Loss	0.000569803	18.1982	69.8632	n = 34 (e.g.
	chr10:134,297,490-135,317,259	chr10:134,053,802-135,534,747		CN Loss			69.8632	ADAM8)
40	chr14:106,534,342-106,566,869	chr14:106,534,342-106,566,869	14q32.33	CN Loss	0.00111564	17.7032	100	79 CNV
41	chr15:20,161,372-20,192,951	chr15:20,161,372-20,192,951	15q11.1	CN Loss	0.000469631	18.3308	100	32 CNV
42	chr22:24,343,908-24,346,543	chr22:24,343,908-24,392,203	22q11.23	CN Loss	3.18544e-08	24.3948	100	n = 5 (e.g.
	chr22:24,343,908-24,346,543	chr22:24,343,908-24,392,203		CN Loss			100	GSTT1)
43	chrX:153,255,079-153,579,592	chrX:153,234,689-154,954,542	Xq28	CN Loss	6.50849e-11	51.5574	100	n = 92 (e.g.
				CN Loss			100	EMD)
44	chrX:47,874,412-48,023,113	chrX:24,155,034-58,470,802	Xp22.11-11.1	CN Loss	6.50849e-11	50.4622	100	n = 349 (e.g.
				CN Loss			100	DDX3X,
				CN Loss			100	KDM6A,
				CN Loss			100	MIR222,
				CN Loss			100	PORCN,
				CN Loss			100	HDAC6,
								FOXP3)
45	chrY:20,810,616-24,510,481	chrY:20,810,616-24,510,481	Yq11.222-11.223	CN Loss	5.16949e-08	24.1117	37.3005	n = 41 (e.g.
				CN Loss				CD24,
				CN Loss				BCORP1)
46	chrY:28,458,631-28,799,935	chrY:28,458,631-28,799,935	Yq11.23	CN Loss	1.1051e-07	23.6738	2.93199	only 2 CNV
47	chrY:12,500,000-19,516,141	chrY:12,500,000-19,516,141	Yq11.1-11.221	CN Loss	1.68118e-07	23.4288	5.39212	n = 13 (e.g.
								DDX3Y)
48	chrY:2,660,163-10,010,068	chrY:2,660,163-10,010,068	Yp11.31-11.2	CN Loss	2.47239e-07	23.195	7.92437	n = 89 (e.g.
				CN Loss				TBL1Y)
	Online Resource Table 7 – GISTIC regions and genes (from Online Resource Fig. 7) Regions with >80% CNV overlap are shown with orange background. CNV, copy number variation; chr, chromosome; CN, copy number

## Sheet: Table 8
Online Resource Table 8
ID-No	Age	Gender	Histology	Activating mutation	TP53 mutation status	TP53 mutation	TP53 chromosomal status	OTX2	Monosomy 6	Staging	Therapy	CSI Dose (Gy)	Relapse status	Time to relapse (years)	Secondary malignancy (SMN)	Time to SMN (years)	OS (years)	Survival status	Reason for death
ID14	7	f	CLA	CTNNB1	TP53wt		no TP53 loss	OTX2 gain	Monosomy 6	LR (M0R0, no LCA)	23.4Gy CSI + Maintenance (SR)	23.4	local relapse	3.38	no SMN		4.36	death	Relapse/metastasis
ID33	8	m	CLA	CTNNB1	TP53wt		no TP53 loss	OTX2 gain	Chr 6 balanced	M+	MET-HIT2000-AB4 (HR)	40.0	combined relapse	1.39	no SMN		2.46	death	Relapse/metastasis
ID34	9	f	CLA	CTNNB1	TP53wt		no TP53 loss	OTX2 gain	Monosomy 6	LR (M0R0, no LCA)	23.4Gy CSI + Maintenance (SR)	23.4	distant relapse	4.50	no SMN		7.00	death	Relapse/metastasis
ID71	13	m	CLA	CTNNB1	TP53wt		no TP53 loss	nd	Monosomy 6	LR (M0R0, no LCA)	23.4Gy CSI + Maintenance (SR)	23.4	no		malignant glioma, IDH wildtype	11.31	13.41	alive
ID84	14	f	CLA	CTNNB1	TP53wt		no TP53 loss	no OTX2 gain	Monosomy 6	LR (M0R0, no LCA)	35.2Gy CSI + Maintenance (HR)	35.2	no		atypical meningeoma	8.24	16.89	alive
ID100	16	m	CLA	CTNNB1	TP53wt		no TP53 loss	OTX2 gain	Chr 6 balanced	LR (M0R0, no LCA)	23.4Gy CSI + Maintenance (SR)	23.4	distant relapse	1.68	no SMN		2.98	death	Relapse/metastasis
ID110	19	f	CLA	CTNNB1	TP53wt		TP53 loss	OTX2 gain	Chr 6 balanced	M+	MET-HIT2000-AB4 (HR)	NA	combined relapse	1.88	no SMN		3.87	death	Relapse/metastasis
ID118	20	f	CLA	CTNNB1	TP53wt		no TP53 loss	no OTX2 gain	Monosomy 6	M+	MET-HIT2000-AB4 (HR)	40.0	no		malignant melanoma	5.46	8.36	alive
ID123	21	f	CLA	CTNNB1	TP53wt		no TP53 loss	nd	nd	LR (M0R0, no LCA)	23.4Gy CSI + Maintenance (SR)	23.4	no		no SMN		0.20	death	TRM
ID152	15	m	CLA	APC	TP53wt		no TP53 loss	OTX2 gain	Chr 6 balanced	LR (M0R0, no LCA)	23.4Gy CSI + Maintenance (SR)	23.4	no		malignant glioma, NOS	unknown	14.37	death	Second malignancy
ID158	7	m	CLA	CTNNB1	TP53mut	focal homozygous loss	TP53 loss	OTX2 gain	Monosomy 6	LR (M0R0, no LCA)	23.4Gy CSI + Maintenance (SR)	23.4	local relapse	4.92	no SMN		8.99	alive
ID161	7	f	CLA	CTNNB1	TP53mut	R248W (double peak)	TP53 loss	no OTX2 gain	Monosomy 6	M+	other HR schemes (HR)	23.4	distant relapse	1.02	no SMN		2.59	alive
ID162	8	m	CLA	CTNNB1	TP53mut	P177S (double peak)	no TP53 loss	OTX2 gain	Monosomy 6	LR (M0R0, no LCA)	36Gy HFRT CSI + Maintenance (SR)	36.0	no		glioblastoma multiforme	8.56	9.42	death	Second malignancy
ID176	14	f	CLA	CTNNB1	TP53mut	R213L (double peak)	TP53 loss	no OTX2 gain	Monosomy 6	LR (M0R0, no LCA)	23.4Gy CSI + Maintenance (SR)	23.4	distant relapse	1.57	no SMN		2.18	alive
ID178	16	m	CLA	CTNNB1	TP53mut	R282W (single peak)	TP53 loss	OTX2 gain	Monosomy 6	LR (M0R0, no LCA)	36Gy HFRT CSI + Maintenance (SR)	36.0	local relapse	1.86	no SMN		5.37	death	Relapse/metastasis
ID179	16	m	LCA	CTNNB1	TP53mut	1bp del at L201 (single peaks)	TP53 loss	no OTX2 gain	Monosomy 6	LCA, M0R0	MET-HIT2000-AB4 (HR)	36.0	distant relapse	1.47	no SMN		2.98	death	Relapse/metastasis
ID184	16	f	CLA	APC	TP53mut	R248Q (double peak)	no TP53 loss	OTX2 gain	Monosomy 6	M0R+	23.4Gy CSI + Maintenance (SR)	23.4	distant relapse	2.66	no SMN		4.06	death	Relapse/metastasis
Online Resource Table 8: Overview of the 17 WNT-MB cases with events.

## Sheet: Table 9
Online Resource Table 9
Factor	Figure	PFS		OS
		p-values	Adjusted	p-values	Adjusted
		[range]	p-values	[range]	p-values
			[range]		[range]
WNT activating mutation	2	0.854	1	0.724	1
		[0.277 ; 0.997]	[0.277 ; 1]	[0.094 ; 0.994]	[0.188 ; 1]
Gender	3	0.279	1	0.182	0.911
		[0.049 ; 0.991]	[0.148 ; 1]	[0.033 ; 0.841]	[0.13 ; 1]
Staging	3	0.602	1	0.686	1
		[0.09 ; 0.959]	[0.181 ; 1]	[0.103 ; 0.887]	[0.181 ; 1]
Age	3	0.286	1	0.03	0.178
		[0.016 ; 0.834]	[0.082 ; 1]	[0.001 ; 0.247]	[0.006 ; 1]
TP53 mutation	4	0.001	0.003	0.105	0.105
		[0 ; 0.16]	[0 ; 0.481]	[0.006 ; 0.9]	[0.006 ; 0.9]
OTX2 gain	4	0.017	0.034	0.006	0.019
		[0.001 ; 0.218]	[0.002 ; 0.481]	[0.001 ; 0.059]	[0.002 ; 0.238]
TP53 and/or OTX2	5	<0.001	0.001	0.01	0.01
		[0 ; 0.036]	[0 ; 0.073]	[0 ; 0.115]	[0 ; 0.115]
Histology	Online Resource Fig. 9	0.997	1	0.887	1
		[0.238 ; 0.996]	[0.704 ; 1]	[0.158 ; 0.998]	[0.631 ; 1]
β-catenin IHC	Online Resource Fig. 9	0.253	1	0.294	1
		[0.235 ; 0.479]	[0.704 ; 1]	[0.255 ; 0.515]	[0.704 ; 1]
i17q	Online Resource Fig. 9	0.149	0.896	0.646	1
		[0 ; 0.804]	[0.001 ; 1]	[0.074 ; 0.776]	[0.372 ; 1]
AKT1-3 mutation	Online Resource Fig. 10	0.767	1	0.427	1
		[0.263 ; 0.852]	[0.577 ; 1]	[0.377 ; 0.716]	[0.577 ; 1]
CDK6 gain	Online Resource Fig. 10	0.766	1	0.378	1
		[0.192 ; 0.977]	[0.577 ; 1]	[0.073 ; 0.988]	[0.29 ; 1]
Monosomy 6	Online Resource Fig. 10	0.41	1	0.115	0.692
		[0.055 ; 0.983]	[0.276 ; 1]	[0.002 ; 0.782]	[0.013 ; 1]
Clinical risk	Online Resource Fig. 11	0.4	1	0.41	1
		[0.049 ; 0.989]	[0.198 ; 1]	[0.073 ; 0.961]	[0.218 ; 1]
Therapy protocol	Online Resource Fig. 11	0.844	1	0.792	1
		[0.075 ; 0.999]	[0.218 ; 1]	[0.188 ; 0.996]	[0.218 ; 1]
TP53 copy loss	Online Resource Fig. 12	0.004	0.014	0.246	0.737
		[0 ; 0.33]	[0 ; 1]	[0.039 ; 0.856]	[0.116 ; 1]
p53 IHC	Online Resource Fig. 12	0.569	1	0.738	1
		[0.106 ; 0.947]	[0.212 ; 1]	[0.272 ; 0.999]	[0.272 ; 1]
Chromosome 10 loss	Online Resource Fig. 13	0	0.003	0.058	0.232
		[0 ; 0.493]	[0 ; 1]	[0 ; 0.706]	[0 ; 1]
Chromosome 13 loss	Online Resource Fig. 13	0.003	0.017	0.517	0.517
		[0 ; 0.547]	[0 ; 1]	[0.004 ; 1]	[0.007 ; 1]
Chromosome X loss	Online Resource Fig. 13	0.087	0.261	0.182	0.364
		[0.001 ; 1]	[0.002 ; 1]	[0.008 ; 0.834]	[0.008 ; 1]
Chromosome 8 gain	Online Resource Fig. 14	0.136	0.544	0.195	0.585
		[0.11 ; 0.332]	[0.44 ; 1]	[0.162 ; 0.448]	[0.44 ; 1]
Chromosome 19 gain	Online Resource Fig. 14	0.841	1	0.634	1
		[0.261 ; 0.987]	[0.44 ; 1]	[0.117 ; 0.997]	[0.44 ; 1]
TP53 / OTX2	Online Resource Fig. 16	0.004	0.012	0.017	0.03
		[0.003 ; 0.029]	[0.005 ; 0.116]	[0.013 ; 0.077]	[0.013 ; 0.221]
TP53 / OTX2	Online Resource Fig. 16	0.002	0.009	0.015	0.03
(other categories)		[0 ; 0.074]	[0 ; 0.221]	[0 ; 0.162]	[0.001 ; 0.221]
Online Resource Table 9: Overview of the subsampling approach for the univariable Kaplan-Meier analyses including correction for multiple testing. Values in brackets refer to the range for the subsampling approach. Values outside brackets refer to the analysis on the complete data.
